# Supplementary material for: Signal peptidase complex mediates rotavirus VP7 processing and virion assembly
Source: PLoS Pathog. 2026 Mar 20;22(3):e1013688. doi: 10.1371/journal.ppat.1013688 (PMC13043047; doi:10.1371/journal.ppat.1013688)
Supplement: S1 Data — Peptide-spectrum matches were identified against the NCBI human protein database, the raw data were listed in three columns. The Spectra table lists individual peptides with their observed and theoretical precursor masses, charge states, modifications. The Proteins table summarizes all identified proteins, including cumulative log-probabilities, best scores, total spectral counts, sequence coverage, and numbers of unique and modified peptides. The Summary sheet includes information on the data file, search parameters. These raw data collectively describe the peptide and protein composition detected in the analyzed sample. (XLSX) [file ppat.1013688.s002.xlsx]

## Sheet: Summary
Summary:
	1) Input data file: Y:\RAW Data\Jackson\NMooney\150508\150508_NMooney_Jackson_RRV9_01.raw
	2) Protein database: Y:\FASTA\20150325_NCBI_Human_Annotated_Rota.fasta
	3) Parameter file: Y:\ProteinMetricsOut\Jackson\NMooney\RRV4\150508_NMooney_Jackson_RRV9_01.raw(Byonic_15-05-14_03.23.46.552)\objs\params.prf
	4) Date/Time: May 14, 2015 4:16:19 AM PDT
	5) RunTime: 34 minutes, 23 seconds; on 6 cores
Summary Statistics:
	1) Reporting 146 forward and 20 reverse proteins
	2) 1053 unique forward peptides
	3) 1575 spectra matched to forward peptides
	4) Estimated spectrum-level FDR on true proteins is 0.4%
Recorded protein search configuration:
Num	Rule	Value
0	Protein database	Y:\FASTA\20150325_NCBI_Human_Annotated_Rota.fasta
1	Spectrum-level FDR	Auto cut
2	Cleavage residues	RK
3	Digest cutter	C-terminal cutter
4	Peptide termini	Fully specific
5	Maximum number of missed cleavages	2
6	Fragmentation type	CID low energy
7	Precursor tolerance	10.0 ppm
8	Fragment tolerance	0.3 Da
9	Charges applied to charge-unassigned spectra:	1,2,3
10	Precursor mass max	10000.0
11	N-glycan search	None
12	O-glycan search	None
13	Skip bad spectrum	true
14	Off by x isotopes	-2,-1,0,+1,+2
15	Contaminants added	true
16	Decoys added	true
17	%Additional parameters:
18	Wildcard Enable	false
19	Combyne cut off score	Auto
20	Protein FDR cutoff	1%
21	Focused DB created	false
22	Export mzIdentML	false
23	Score version	2
24	precursor_assignment_flags	2
25	%Modification searches:
26	common_modifications_max	2
27	rare_modifications_max	1
28	%Fixed and variable modifications:
29	Oxidation / +15.994915 @ M | common2
30	Deamidated / +0.984016 @ N | common1
31	Gln->pyro-Glu / -17.026549 @ N-Term Q | rare1
32	Glu->pyro-Glu / -18.010565 @ N-Term E | rare1
33	Acetyl / +42.010565 @ Protein N-term | rare1
34	Propionamide / +71.037114 @ C | fixed
35	Methyl / +14.01565 @ R | common2
36	Methyl / +14.01565 @ K | common2
37	% Custom modification text below
38	%Glycan modifications:
39	Show all N-glycopeptides	0
40	%Addition parameters:
41	Product Version	PMI-Byonic-Com:v2.0-25
42	Registered to	Ryan Leib Stanford

## Sheet: Spectra
Query #:z	Protein Rank	Peptide < ProteinMetrics Confidential >	Glycans NHFAGNa	Modification Type(s)	Observed m/z	z	Observed (M+H)	Calc. mass (M+H)	Off-by-x error	Mass error (ppm)	Starting position	Cleavage	Score	Delta	Delta Mod	|Log Prob|	# of unique peptides	Protein Name	Protein DB number	Comment	Scan #	Scan Time
27445:1	1	R.LMDEFK.I			782.376	1	782.376	782.375	0	0.9	143	Specific	214.55	13.78	13.78	1.48	169	>gi|13654237|ref|NP_008835.5| DNA-dependent protein kinase catalytic subunit isoform 1 [Homo sapiens]	40068	150508_NMooney_Jackson_RRV9_01.35553.35553.3	controllerType=0 controllerNumber=1 scan=35553	67.2199
29196:2	1	K.FYGELALKK.K			534.809	2	1068.61	1068.61	0	2.2	156	Specific	452.22	212.21	212.21	5.69	169	>gi|13654237|ref|NP_008835.5| DNA-dependent protein kinase catalytic subunit isoform 1 [Homo sapiens]	40068	150508_NMooney_Jackson_RRV9_01.37733.37733.2	controllerType=0 controllerNumber=1 scan=37733	71.1083
26257:2	1	K.KIPDTVLEK.V			521.811	2	1042.61	1042.61	0	0.5	165	Specific	254.17	0.36	0.36	4.15	169	>gi|13654237|ref|NP_008835.5| DNA-dependent protein kinase catalytic subunit isoform 1 [Homo sapiens]	40068	150508_NMooney_Jackson_RRV9_01.34001.34001.2	controllerType=0 controllerNumber=1 scan=34001	64.1085
35843:2	1	K.LPVLAGC[+71.037]LK.G		C[+71]	492.8	2	984.592	984.591	0	1.4	217	Specific	366.01	117.38	117.38	6.84	169	>gi|13654237|ref|NP_008835.5| DNA-dependent protein kinase catalytic subunit isoform 1 [Homo sapiens]	40068	150508_NMooney_Jackson_RRV9_01.45763.45763.2	controllerType=0 controllerNumber=1 scan=45763	84.1517
28173:2	1	K.AIRPQIDLK.R			527.324	2	1053.64	1053.64	0	0.1	255	Specific	221.41	24.4	24.4	1.84	169	>gi|13654237|ref|NP_008835.5| DNA-dependent protein kinase catalytic subunit isoform 1 [Homo sapiens]	40068	150508_NMooney_Jackson_RRV9_01.36432.36432.2	controllerType=0 controllerNumber=1 scan=36432	68.6579
26478:3	1	K.AIRPQIDLKR.Y			403.918	3	1209.74	1209.74	0	-2.3	255	Specific	78.77	29.31	29.31	0.4	169	>gi|13654237|ref|NP_008835.5| DNA-dependent protein kinase catalytic subunit isoform 1 [Homo sapiens]	40068	150508_NMooney_Jackson_RRV9_01.34300.34300.3	controllerType=0 controllerNumber=1 scan=34300	64.7466
26050:2	1	K.RYAVPSAGLR.L			545.312	2	1089.62	1089.62	0	1	264	Specific	295.89	104.78	104.78	4.85	169	>gi|13654237|ref|NP_008835.5| DNA-dependent protein kinase catalytic subunit isoform 1 [Homo sapiens]	40068	150508_NMooney_Jackson_RRV9_01.33718.33718.2	controllerType=0 controllerNumber=1 scan=33718	63.5082
28117:2	1	R.YAVPSAGLR.L			467.262	2	933.516	933.515	0	0.8	265	Specific	455.89	267.39	267.39	7.11	169	>gi|13654237|ref|NP_008835.5| DNA-dependent protein kinase catalytic subunit isoform 1 [Homo sapiens]	40068	150508_NMooney_Jackson_RRV9_01.36362.36362.2	controllerType=0 controllerNumber=1 scan=36362	68.517
30607:3	1	R.NVDSNN[+0.984]KELSIAIR.G		N[+1]	525.278	3	1573.82	1573.82	0	0.1	351	Specific	99.96	75.73	40.64	3.06	169	>gi|13654237|ref|NP_008835.5| DNA-dependent protein kinase catalytic subunit isoform 1 [Homo sapiens]	40068	150508_NMooney_Jackson_RRV9_01.39425.39425.3	controllerType=0 controllerNumber=1 scan=39425	73.7387
33330:2	1	R.GYGLFAGPC[+71.037]K.V		C[+71]	542.269	2	1083.53	1083.53	0	1	365	Specific	406.51	274.37	274.37	7.04	169	>gi|13654237|ref|NP_008835.5| DNA-dependent protein kinase catalytic subunit isoform 1 [Homo sapiens]	40068	150508_NMooney_Jackson_RRV9_01.42689.42689.2	controllerType=0 controllerNumber=1 scan=42689	78.9287
29935:2	1	K.QMFLTQTDTGDDR.V			764.343	2	1527.68	1527.67	0	2.3	394	Specific	316.9	236.94	236.94	7.2	169	>gi|13654237|ref|NP_008835.5| DNA-dependent protein kinase catalytic subunit isoform 1 [Homo sapiens]	40068	150508_NMooney_Jackson_RRV9_01.38622.38622.2	controllerType=0 controllerNumber=1 scan=38622	72.5223
26325:2	1	K.QM[+15.995]FLTQTDTGDDR.V		M[+16]	772.34	2	1543.67	1543.67	0	2	394	Specific	33.66	20.16	20.16	1.83	169	>gi|13654237|ref|NP_008835.5| DNA-dependent protein kinase catalytic subunit isoform 1 [Homo sapiens]	40068	150508_NMooney_Jackson_RRV9_01.34093.34093.2	controllerType=0 controllerNumber=1 scan=34093	64.3025
36118:1	1	K.VFLALAAK.G			832.531	1	832.531	832.529	0	2	464	Specific	116.2	32.12	32.12	2.9	169	>gi|13654237|ref|NP_008835.5| DNA-dependent protein kinase catalytic subunit isoform 1 [Homo sapiens]	40068	150508_NMooney_Jackson_RRV9_01.46090.46090.2	controllerType=0 controllerNumber=1 scan=46090	84.7219
36049:2	1	K.VFLALAAK.G			416.768	2	832.529	832.529	0	-0.7	464	Specific	125.02	22.55	22.55	1.85	169	>gi|13654237|ref|NP_008835.5| DNA-dependent protein kinase catalytic subunit isoform 1 [Homo sapiens]	40068	150508_NMooney_Jackson_RRV9_01.46010.46010.2	controllerType=0 controllerNumber=1 scan=46010	84.599
32734:2	1	R.NC[+71.037]ISTVVHQGLIR.I		C[+71]	755.913	2	1510.82	1510.82	0	1.4	477	Specific	34.92	34.92	34.92	3.13	169	>gi|13654237|ref|NP_008835.5| DNA-dependent protein kinase catalytic subunit isoform 1 [Homo sapiens]	40068	150508_NMooney_Jackson_RRV9_01.41983.41983.2	controllerType=0 controllerNumber=1 scan=41983	77.8366
38171:2	1	K.DYVDLFR.H			464.232	2	927.458	927.457	0	0.6	526	Specific	233.1	113.78	113.78	5.94	169	>gi|13654237|ref|NP_008835.5| DNA-dependent protein kinase catalytic subunit isoform 1 [Homo sapiens]	40068	150508_NMooney_Jackson_RRV9_01.48423.48423.2	controllerType=0 controllerNumber=1 scan=48423	88.022
25985:2	1	K.YFEGVSPK.S			463.735	2	926.462	926.462	0	0.3	682	Specific	332.24	80.68	80.68	6.69	169	>gi|13654237|ref|NP_008835.5| DNA-dependent protein kinase catalytic subunit isoform 1 [Homo sapiens]	40068	150508_NMooney_Jackson_RRV9_01.33631.33631.2	controllerType=0 controllerNumber=1 scan=33631	63.3208
37077:2	1	R.AYVPALQM[+15.995]AFK.L		M[+16]	627.831	2	1254.65	1254.66	0	-0.4	747	Specific	280.32	130.85	130.85	6.39	169	>gi|13654237|ref|NP_008835.5| DNA-dependent protein kinase catalytic subunit isoform 1 [Homo sapiens]	40068	150508_NMooney_Jackson_RRV9_01.47195.47195.2	controllerType=0 controllerNumber=1 scan=47195	86.406
33367:3	1	K.TSALSDETKNN[+0.984]WEVSALSR.A		N[+1]	703.676	3	2109.01	2109.01	0	1.8	802	Specific	219.91	183.13	24.38	5.39	169	>gi|13654237|ref|NP_008835.5| DNA-dependent protein kinase catalytic subunit isoform 1 [Homo sapiens]	40068	150508_NMooney_Jackson_RRV9_01.42737.42737.3	controllerType=0 controllerNumber=1 scan=42737	79.0034
33804:3	1	K.TSALSDETKN[+0.984]NWEVSALSR.A		N[+1]	703.675	3	2109.01	2109.01	0	0.9	802	Specific	270.96	232.12	8.81	7.48	169	>gi|13654237|ref|NP_008835.5| DNA-dependent protein kinase catalytic subunit isoform 1 [Homo sapiens]	40068	150508_NMooney_Jackson_RRV9_01.43261.43261.3	controllerType=0 controllerNumber=1 scan=43261	79.8332
34040:2	1	K.NN[+0.984]WEVSALSR.A		N[+1]	588.786	2	1176.56	1176.56	0	0.5	811	Specific	298.69	139.98	11.58	6.74	169	>gi|13654237|ref|NP_008835.5| DNA-dependent protein kinase catalytic subunit isoform 1 [Homo sapiens]	40068	150508_NMooney_Jackson_RRV9_01.43551.43551.2	controllerType=0 controllerNumber=1 scan=43551	80.3076
34781:2	1	K.N[+0.984]NWEVSALSR.A		N[+1]	588.786	2	1176.57	1176.56	0	1	811	Specific	418.82	188.99	0	7.06	169	>gi|13654237|ref|NP_008835.5| DNA-dependent protein kinase catalytic subunit isoform 1 [Homo sapiens]	40068	150508_NMooney_Jackson_RRV9_01.44475.44475.2	controllerType=0 controllerNumber=1 scan=44475	81.9374
35997:2	1	K.NLSSNEAISLEEIR.I			787.904	2	1574.8	1574.8	0	-0.2	839	Specific	12.67	12.67	12.67	1.85	169	>gi|13654237|ref|NP_008835.5| DNA-dependent protein kinase catalytic subunit isoform 1 [Homo sapiens]	40068	150508_NMooney_Jackson_RRV9_01.45952.45952.4	controllerType=0 controllerNumber=1 scan=45952	84.5196
35957:2	1	K.NLSSNEAISLEEIR.I			787.906	2	1574.8	1574.8	0	1.3	839	Specific	23.5	23.5	23.5	3.02	169	>gi|13654237|ref|NP_008835.5| DNA-dependent protein kinase catalytic subunit isoform 1 [Homo sapiens]	40068	150508_NMooney_Jackson_RRV9_01.45906.45906.2	controllerType=0 controllerNumber=1 scan=45906	84.4498
38789:2	1	K.N[+0.984]LSSNEAISLEEIR.I		N[+1]	788.399	2	1575.79	1575.79	0	2.8	839	Specific	86.81	86.81	40.05	4.05	169	>gi|13654237|ref|NP_008835.5| DNA-dependent protein kinase catalytic subunit isoform 1 [Homo sapiens]	40068	150508_NMooney_Jackson_RRV9_01.49092.49092.2	controllerType=0 controllerNumber=1 scan=49092	88.7977
38825:2	1	K.NLSSN[+0.984]EAISLEEIR.I		N[+1]	788.398	2	1575.79	1575.79	0	2.1	839	Specific	183.36	130.39	40.12	4.94	169	>gi|13654237|ref|NP_008835.5| DNA-dependent protein kinase catalytic subunit isoform 1 [Homo sapiens]	40068	150508_NMooney_Jackson_RRV9_01.49130.49130.2	controllerType=0 controllerNumber=1 scan=49130	88.8372
36278:2	1	K.NLSSN[+0.984]EAISLEEIR.I		N[+1]	788.398	2	1575.79	1575.79	0	1.8	839	Specific	218.4	163.04	38.96	5.93	169	>gi|13654237|ref|NP_008835.5| DNA-dependent protein kinase catalytic subunit isoform 1 [Homo sapiens]	40068	150508_NMooney_Jackson_RRV9_01.46288.46288.2	controllerType=0 controllerNumber=1 scan=46288	85.0792
36930:2	1	K.NLSSN[+0.984]EAISLEEIR.I		N[+1]	788.397	2	1575.79	1575.79	0	0.9	839	Specific	307.85	160.45	11.12	7.51	169	>gi|13654237|ref|NP_008835.5| DNA-dependent protein kinase catalytic subunit isoform 1 [Homo sapiens]	40068	150508_NMooney_Jackson_RRV9_01.47031.47031.2	controllerType=0 controllerNumber=1 scan=47031	86.1561
36273:2	1	R.VVQMLGSLGGQINK.N			722.404	2	1443.8	1443.8	0	0.9	855	Specific	358.07	232.94	232.94	7.6	169	>gi|13654237|ref|NP_008835.5| DNA-dependent protein kinase catalytic subunit isoform 1 [Homo sapiens]	40068	150508_NMooney_Jackson_RRV9_01.46282.46282.2	controllerType=0 controllerNumber=1 scan=46282	85.0711
30660:2	1	R.VVQM[+15.995]LGSLGGQINK.N		M[+16]	730.402	2	1459.8	1459.79	0	2.2	855	Specific	158.77	121.16	121.16	4.71	169	>gi|13654237|ref|NP_008835.5| DNA-dependent protein kinase catalytic subunit isoform 1 [Homo sapiens]	40068	150508_NMooney_Jackson_RRV9_01.39493.39493.2	controllerType=0 controllerNumber=1 scan=39493	73.871
35853:2	1	K.NLLTVTSSDEMMK.S			734.856	2	1468.71	1468.7	0	2.2	869	Specific	351.3	228.03	228.03	7.16	169	>gi|13654237|ref|NP_008835.5| DNA-dependent protein kinase catalytic subunit isoform 1 [Homo sapiens]	40068	150508_NMooney_Jackson_RRV9_01.45777.45777.2	controllerType=0 controllerNumber=1 scan=45777	84.2029
32269:2	1	K.NLLTVTSSDEM[+15.995]MK.S		M[+16]	742.853	2	1484.7	1484.7	0	1.5	869	Specific	188.21	165.25	11.68	5.77	169	>gi|13654237|ref|NP_008835.5| DNA-dependent protein kinase catalytic subunit isoform 1 [Homo sapiens]	40068	150508_NMooney_Jackson_RRV9_01.41422.41422.2	controllerType=0 controllerNumber=1 scan=41422	76.9305
27731:2	1	K.SYVAWDR.E			448.717	2	896.427	896.426	0	0.7	882	Specific	347.66	156.87	156.87	7.09	169	>gi|13654237|ref|NP_008835.5| DNA-dependent protein kinase catalytic subunit isoform 1 [Homo sapiens]	40068	150508_NMooney_Jackson_RRV9_01.35893.35893.2	controllerType=0 controllerNumber=1 scan=35893	67.7197
37239:2	1	K.RLSFAVPFR.E			546.82	2	1092.63	1092.63	0	1.5	891	Specific	217.18	81.83	81.83	3.97	169	>gi|13654237|ref|NP_008835.5| DNA-dependent protein kinase catalytic subunit isoform 1 [Homo sapiens]	40068	150508_NMooney_Jackson_RRV9_01.47378.47378.2	controllerType=0 controllerNumber=1 scan=47378	86.6713
29421:2	1	R.VTELALTASDR.Q			588.318	2	1175.63	1175.63	0	1.3	914	Specific	601.61	332.03	332.03	10.02	169	>gi|13654237|ref|NP_008835.5| DNA-dependent protein kinase catalytic subunit isoform 1 [Homo sapiens]	40068	150508_NMooney_Jackson_RRV9_01.37998.37998.2	controllerType=0 controllerNumber=1 scan=37998	71.5671
35273:2	1	K.ATQMPEGGQGAPPMYQLYK.R			1033.99	2	2066.97	2066.97	0	3.3	945	Specific	25	25	25	2.85	169	>gi|13654237|ref|NP_008835.5| DNA-dependent protein kinase catalytic subunit isoform 1 [Homo sapiens]	40068	150508_NMooney_Jackson_RRV9_01.45068.45068.2	controllerType=0 controllerNumber=1 scan=45068	82.919
35359:2	1	K.ATQMPEGGQGAPPMYQLYK.R			1033.99	2	2066.97	2066.97	0	1.1	945	Specific	500.7	451.93	451.93	10.25	169	>gi|13654237|ref|NP_008835.5| DNA-dependent protein kinase catalytic subunit isoform 1 [Homo sapiens]	40068	150508_NMooney_Jackson_RRV9_01.45171.45171.2	controllerType=0 controllerNumber=1 scan=45171	83.0872
33698:2	1	K.ATQM[+15.995]PEGGQGAPPMYQLYK.R		M[+16]	1041.99	2	2082.97	2082.96	0	2.3	945	Specific	164.95	164.95	164.95	5.69	169	>gi|13654237|ref|NP_008835.5| DNA-dependent protein kinase catalytic subunit isoform 1 [Homo sapiens]	40068	150508_NMooney_Jackson_RRV9_01.43138.43138.2	controllerType=0 controllerNumber=1 scan=43138	79.6514
30730:2	1	K.ATQMPEGGQGAPPM[+15.995]YQLYK.R		M[+16]	1041.99	2	2082.97	2082.96	0	1.8	945	Specific	398.82	278.6	278.6	9.34	169	>gi|13654237|ref|NP_008835.5| DNA-dependent protein kinase catalytic subunit isoform 1 [Homo sapiens]	40068	150508_NMooney_Jackson_RRV9_01.39583.39583.2	controllerType=0 controllerNumber=1 scan=39583	74.0324
33938:2	1	K.RTFPVLLR.L			501.317	2	1001.63	1001.63	0	0.7	964	Specific	131.34	8.58	8.58	2.01	169	>gi|13654237|ref|NP_008835.5| DNA-dependent protein kinase catalytic subunit isoform 1 [Homo sapiens]	40068	150508_NMooney_Jackson_RRV9_01.43429.43429.2	controllerType=0 controllerNumber=1 scan=43429	80.0957
38938:2	1	R.TFPVLLR.L			423.266	2	845.524	845.524	0	-0.3	965	Specific	317.37	170.18	170.18	7.08	169	>gi|13654237|ref|NP_008835.5| DNA-dependent protein kinase catalytic subunit isoform 1 [Homo sapiens]	40068	150508_NMooney_Jackson_RRV9_01.49257.49257.2	controllerType=0 controllerNumber=1 scan=49257	88.9823
33141:3	1	K.RLYSLALHPNAFK.R			510.625	3	1529.86	1529.86	0	1.6	1062	Specific	177.94	165.19	165.19	5.06	169	>gi|13654237|ref|NP_008835.5| DNA-dependent protein kinase catalytic subunit isoform 1 [Homo sapiens]	40068	150508_NMooney_Jackson_RRV9_01.42455.42455.3	controllerType=0 controllerNumber=1 scan=42455	78.5071
35370:3	1	R.LYSLALHPNAFK.R			458.591	3	1373.76	1373.76	0	1.4	1063	Specific	163.17	100.23	100.23	4.4	169	>gi|13654237|ref|NP_008835.5| DNA-dependent protein kinase catalytic subunit isoform 1 [Homo sapiens]	40068	150508_NMooney_Jackson_RRV9_01.45185.45185.3	controllerType=0 controllerNumber=1 scan=45185	83.1234
37759:2	1	R.LGASLAFNNIYR.E			669.862	2	1338.72	1338.72	0	-0.1	1076	Specific	111.93	62.5	62.5	4.99	169	>gi|13654237|ref|NP_008835.5| DNA-dependent protein kinase catalytic subunit isoform 1 [Homo sapiens]	40068	150508_NMooney_Jackson_RRV9_01.47958.47958.2	controllerType=0 controllerNumber=1 scan=47958	87.4287
37349:2	1	R.LGASLAFN[+0.984]NIYR.E		N[+1]	670.355	2	1339.7	1339.7	0	1.3	1076	Specific	264.29	95.81	8.01	6.73	169	>gi|13654237|ref|NP_008835.5| DNA-dependent protein kinase catalytic subunit isoform 1 [Homo sapiens]	40068	150508_NMooney_Jackson_RRV9_01.47509.47509.2	controllerType=0 controllerNumber=1 scan=47509	86.888
36824:2	1	K.FVPLLPGNR.S			506.801	2	1012.59	1012.59	0	0.5	1194	Specific	291.55	107.34	107.34	6.6	169	>gi|13654237|ref|NP_008835.5| DNA-dependent protein kinase catalytic subunit isoform 1 [Homo sapiens]	40068	150508_NMooney_Jackson_RRV9_01.46911.46911.2	controllerType=0 controllerNumber=1 scan=46911	85.9879
33918:2	1	R.SPNLWLK.D			429.247	2	857.487	857.488	0	-0.5	1203	Specific	305.74	70.69	70.69	6.16	169	>gi|13654237|ref|NP_008835.5| DNA-dependent protein kinase catalytic subunit isoform 1 [Homo sapiens]	40068	150508_NMooney_Jackson_RRV9_01.43404.43404.2	controllerType=0 controllerNumber=1 scan=43404	80.0501
33897:2	1	R.SPNLWLK.D			429.248	2	857.488	857.488	0	-0.4	1203	Specific	322.95	73.27	73.27	5.18	169	>gi|13654237|ref|NP_008835.5| DNA-dependent protein kinase catalytic subunit isoform 1 [Homo sapiens]	40068	150508_NMooney_Jackson_RRV9_01.43379.43379.3	controllerType=0 controllerNumber=1 scan=43379	80.021
26098:2	1	K.DLC[+71.037]NTHLMR.V		C[+71]	587.279	2	1173.55	1173.55	0	0.9	1362	Specific	266.92	88.47	88.47	5.3	169	>gi|13654237|ref|NP_008835.5| DNA-dependent protein kinase catalytic subunit isoform 1 [Homo sapiens]	40068	150508_NMooney_Jackson_RRV9_01.33786.33786.2	controllerType=0 controllerNumber=1 scan=33786	63.6712
33647:3	1	K.MSPYKDILETHLR.E			534.949	3	1602.83	1602.83	0	0.9	1408	Specific	213.06	166.86	166.86	4.26	169	>gi|13654237|ref|NP_008835.5| DNA-dependent protein kinase catalytic subunit isoform 1 [Homo sapiens]	40068	150508_NMooney_Jackson_RRV9_01.43082.43082.3	controllerType=0 controllerNumber=1 scan=43082	79.5665
35252:2	1	R.QC[+71.037]LPSLDLSC[+71.037]K.Q		C[+71]*2	674.833	2	1348.66	1348.66	0	-0.9	1498	Specific	269.2	167.34	167.34	5.72	169	>gi|13654237|ref|NP_008835.5| DNA-dependent protein kinase catalytic subunit isoform 1 [Homo sapiens]	40068	150508_NMooney_Jackson_RRV9_01.45042.45042.2	controllerType=0 controllerNumber=1 scan=45042	82.871
37354:2	1	K.MVSAVLN[+0.984]GM[+15.995]LDQSFR.E		M[+16], N[+1]	842.906	2	1684.8	1684.8	0	0.8	1592	Specific	52.99	49.33	49.33	2.84	169	>gi|13654237|ref|NP_008835.5| DNA-dependent protein kinase catalytic subunit isoform 1 [Homo sapiens]	40068	150508_NMooney_Jackson_RRV9_01.47514.47514.4	controllerType=0 controllerNumber=1 scan=47514	86.8926
37368:2	1	K.MVSAVLN[+0.984]GM[+15.995]LDQSFR.E		M[+16], N[+1]	842.906	2	1684.8	1684.8	0	0.7	1592	Specific	201.63	107.56	107.56	5.46	169	>gi|13654237|ref|NP_008835.5| DNA-dependent protein kinase catalytic subunit isoform 1 [Homo sapiens]	40068	150508_NMooney_Jackson_RRV9_01.47529.47529.2	controllerType=0 controllerNumber=1 scan=47529	86.9079
38737:2	1	K.MVSAVLN[+0.984]GM[+15.995]LDQSFR.E		M[+16], N[+1]	842.907	2	1684.81	1684.8	0	1.5	1592	Specific	289.04	150.9	150.9	7.14	169	>gi|13654237|ref|NP_008835.5| DNA-dependent protein kinase catalytic subunit isoform 1 [Homo sapiens]	40068	150508_NMooney_Jackson_RRV9_01.49034.49034.2	controllerType=0 controllerNumber=1 scan=49034	88.7294
39335:2	1	K.M[+15.995]VSAVLN[+0.984]GMLDQSFR.E		M[+16], N[+1]	842.905	2	1684.8	1684.8	0	-0.1	1592	Specific	393.07	306.47	306.47	7.76	169	>gi|13654237|ref|NP_008835.5| DNA-dependent protein kinase catalytic subunit isoform 1 [Homo sapiens]	40068	150508_NMooney_Jackson_RRV9_01.49693.49693.2	controllerType=0 controllerNumber=1 scan=49693	89.4935
30271:2	1	K.C[+71.037]DSWWAK.D		C[+71]	483.711	2	966.414	966.414	0	0.7	1629	Specific	151.26	13.21	13.21	1.42	169	>gi|13654237|ref|NP_008835.5| DNA-dependent protein kinase catalytic subunit isoform 1 [Homo sapiens]	40068	150508_NMooney_Jackson_RRV9_01.39028.39028.2	controllerType=0 controllerNumber=1 scan=39028	73.142
38883:3	1	R.VLEQLIVAHFPM[+15.995]QSR.E		M[+16]	595.323	3	1783.96	1783.95	0	1.7	1713	Specific	100.6	100.6	100.6	4.55	169	>gi|13654237|ref|NP_008835.5| DNA-dependent protein kinase catalytic subunit isoform 1 [Homo sapiens]	40068	150508_NMooney_Jackson_RRV9_01.49193.49193.3	controllerType=0 controllerNumber=1 scan=49193	88.9072
25497:2	1	R.EFPPGTPR.F			450.732	2	900.457	900.457	0	0.2	1728	Specific	221.52	58.35	58.35	4.17	169	>gi|13654237|ref|NP_008835.5| DNA-dependent protein kinase catalytic subunit isoform 1 [Homo sapiens]	40068	150508_NMooney_Jackson_RRV9_01.32940.32940.3	controllerType=0 controllerNumber=1 scan=32940	61.6532
26108:2	1	R.EFPPGTPR.F			450.733	2	900.458	900.457	0	0.5	1728	Specific	278.37	115.78	115.78	6.45	169	>gi|13654237|ref|NP_008835.5| DNA-dependent protein kinase catalytic subunit isoform 1 [Homo sapiens]	40068	150508_NMooney_Jackson_RRV9_01.33800.33800.2	controllerType=0 controllerNumber=1 scan=33800	63.702
26424:2	1	R.EFPPGTPR.F			450.733	2	900.458	900.457	0	1	1728	Specific	280.21	68.41	68.41	5.47	169	>gi|13654237|ref|NP_008835.5| DNA-dependent protein kinase catalytic subunit isoform 1 [Homo sapiens]	40068	150508_NMooney_Jackson_RRV9_01.34224.34224.3	controllerType=0 controllerNumber=1 scan=34224	64.5784
26080:2	1	R.EFPPGTPR.F			450.733	2	900.458	900.457	0	1.1	1728	Specific	330.39	77.46	77.46	5.97	169	>gi|13654237|ref|NP_008835.5| DNA-dependent protein kinase catalytic subunit isoform 1 [Homo sapiens]	40068	150508_NMooney_Jackson_RRV9_01.33759.33759.2	controllerType=0 controllerNumber=1 scan=33759	63.6017
26348:2	1	R.EFPPGTPR.F			450.732	2	900.457	900.457	0	-0.3	1728	Specific	337.53	98.44	98.44	5.94	169	>gi|13654237|ref|NP_008835.5| DNA-dependent protein kinase catalytic subunit isoform 1 [Homo sapiens]	40068	150508_NMooney_Jackson_RRV9_01.34123.34123.2	controllerType=0 controllerNumber=1 scan=34123	64.3631
25852:2	1	R.EFPPGTPR.F			450.732	2	900.458	900.457	0	0.3	1728	Specific	337.78	106.67	106.67	6.34	169	>gi|13654237|ref|NP_008835.5| DNA-dependent protein kinase catalytic subunit isoform 1 [Homo sapiens]	40068	150508_NMooney_Jackson_RRV9_01.33434.33434.2	controllerType=0 controllerNumber=1 scan=33434	62.8329
25598:2	1	R.EFPPGTPR.F			450.732	2	900.457	900.457	0	-0.1	1728	Specific	360.79	101.14	101.14	6.6	169	>gi|13654237|ref|NP_008835.5| DNA-dependent protein kinase catalytic subunit isoform 1 [Homo sapiens]	40068	150508_NMooney_Jackson_RRV9_01.33095.33095.2	controllerType=0 controllerNumber=1 scan=33095	62.0708
33402:3	1	R.EQQHVM[+15.995]EELFQSSFR.R		M[+16]	637.629	3	1910.87	1910.87	0	1.7	1769	Specific	192.29	192.29	192.29	5.21	169	>gi|13654237|ref|NP_008835.5| DNA-dependent protein kinase catalytic subunit isoform 1 [Homo sapiens]	40068	150508_NMooney_Jackson_RRV9_01.42778.42778.3	controllerType=0 controllerNumber=1 scan=42778	79.064
29789:2	1	K.LNESTFDTQITK.K			698.852	2	1396.7	1396.7	0	1.2	1858	Specific	326.36	229.2	229.2	7.68	169	>gi|13654237|ref|NP_008835.5| DNA-dependent protein kinase catalytic subunit isoform 1 [Homo sapiens]	40068	150508_NMooney_Jackson_RRV9_01.38437.38437.2	controllerType=0 controllerNumber=1 scan=38437	72.2222
27219:3	1	K.LNESTFDTQITKK.M			508.935	3	1524.79	1524.79	0	0.6	1858	Specific	74.29	0.82	0.82	1.19	169	>gi|13654237|ref|NP_008835.5| DNA-dependent protein kinase catalytic subunit isoform 1 [Homo sapiens]	40068	150508_NMooney_Jackson_RRV9_01.35262.35262.3	controllerType=0 controllerNumber=1 scan=35262	66.6525
28242:2	1	K.ILDVM[+15.995]YSR.L		M[+16]	506.762	2	1012.52	1012.51	0	2.7	1876	Specific	313.73	105.54	105.54	6.17	169	>gi|13654237|ref|NP_008835.5| DNA-dependent protein kinase catalytic subunit isoform 1 [Homo sapiens]	40068	150508_NMooney_Jackson_RRV9_01.36520.36520.2	controllerType=0 controllerNumber=1 scan=36520	68.8096
30149:3	1	K.INQVFHGSC[+71.037]ITEGNELTK.T		C[+71]	687.672	3	2061	2061.01	0	-3.4	1896	Specific	382.58	248.29	248.29	6.9	169	>gi|13654237|ref|NP_008835.5| DNA-dependent protein kinase catalytic subunit isoform 1 [Homo sapiens]	40068	150508_NMooney_Jackson_RRV9_01.38880.38880.3	controllerType=0 controllerNumber=1 scan=38880	72.8931
39641:2	1	K.LC[+71.037]YDAFTENMAGENQLLER.R		C[+71]	1144.52	2	2288.03	2288.03	0	0.1	1918	Specific	71.75	71.75	71.75	5.22	169	>gi|13654237|ref|NP_008835.5| DNA-dependent protein kinase catalytic subunit isoform 1 [Homo sapiens]	40068	150508_NMooney_Jackson_RRV9_01.50021.50021.2	controllerType=0 controllerNumber=1 scan=50021	89.837
39670:2	1	K.LC[+71.037]YDAFTENMAGENQLLER.R		C[+71]	1144.52	2	2288.03	2288.03	0	0.9	1918	Specific	81.85	81.85	81.85	5.55	169	>gi|13654237|ref|NP_008835.5| DNA-dependent protein kinase catalytic subunit isoform 1 [Homo sapiens]	40068	150508_NMooney_Jackson_RRV9_01.50057.50057.2	controllerType=0 controllerNumber=1 scan=50057	89.8852
39650:2	1	K.LC[+71.037]YDAFTEN[+0.984]MAGENQLLER.R		C[+71], N[+1]	1145.02	2	2289.04	2289.02	0	8.4	1918	Specific	153.64	123	75.67	3.97	169	>gi|13654237|ref|NP_008835.5| DNA-dependent protein kinase catalytic subunit isoform 1 [Homo sapiens]	40068	150508_NMooney_Jackson_RRV9_01.50032.50032.2	controllerType=0 controllerNumber=1 scan=50032	89.8492
36628:3	1	K.FYQGFLFSEKPEK.N			540.608	3	1619.81	1619.81	0	-0.7	1961	Specific	57.81	57.81	57.81	1.85	169	>gi|13654237|ref|NP_008835.5| DNA-dependent protein kinase catalytic subunit isoform 1 [Homo sapiens]	40068	150508_NMooney_Jackson_RRV9_01.46681.46681.3	controllerType=0 controllerNumber=1 scan=46681	85.6225
37967:3	1	R.RYNFPVEVEVPMER.K			588.964	3	1764.88	1764.87	0	1.7	1987	Specific	197.08	197.08	197.08	5.21	169	>gi|13654237|ref|NP_008835.5| DNA-dependent protein kinase catalytic subunit isoform 1 [Homo sapiens]	40068	150508_NMooney_Jackson_RRV9_01.48181.48181.3	controllerType=0 controllerNumber=1 scan=48181	87.6696
35861:3	1	R.RYNFPVEVEVPM[+15.995]ER.K		M[+16]	594.295	3	1780.87	1780.87	0	1.4	1987	Specific	137.56	106.01	106.01	4.18	169	>gi|13654237|ref|NP_008835.5| DNA-dependent protein kinase catalytic subunit isoform 1 [Homo sapiens]	40068	150508_NMooney_Jackson_RRV9_01.45786.45786.3	controllerType=0 controllerNumber=1 scan=45786	84.2163
38536:2	1	R.YNFPVEVEVPM[+15.995]ER.K		M[+16]	812.887	2	1624.77	1624.77	0	-0.4	1988	Specific	239.65	176.82	176.82	7.11	169	>gi|13654237|ref|NP_008835.5| DNA-dependent protein kinase catalytic subunit isoform 1 [Homo sapiens]	40068	150508_NMooney_Jackson_RRV9_01.48825.48825.2	controllerType=0 controllerNumber=1 scan=48825	88.5129
24710:2	1	K.KYIEIR.K			411.248	2	821.488	821.488	0	0.3	2003	Specific	239.55	34.4	34.4	3.92	169	>gi|13654237|ref|NP_008835.5| DNA-dependent protein kinase catalytic subunit isoform 1 [Homo sapiens]	40068	150508_NMooney_Jackson_RRV9_01.31763.31763.2	controllerType=0 controllerNumber=1 scan=31763	58.5071
37939:3	1	R.DPTVHDDVLELEM[+15.995]DELNR.H		M[+16]	719.334	3	2155.99	2155.98	0	2.4	2073	Specific	12.29	12.29	12.29	1.85	169	>gi|13654237|ref|NP_008835.5| DNA-dependent protein kinase catalytic subunit isoform 1 [Homo sapiens]	40068	150508_NMooney_Jackson_RRV9_01.48152.48152.3	controllerType=0 controllerNumber=1 scan=48152	87.6357
32215:2	1	R.HEC[+71.037]M[+15.995]APLTALVK.H		C[+71], M[+16]	700.358	2	1399.71	1399.71	0	1.7	2091	Specific	141.25	46.73	46.73	1.87	169	>gi|13654237|ref|NP_008835.5| DNA-dependent protein kinase catalytic subunit isoform 1 [Homo sapiens]	40068	150508_NMooney_Jackson_RRV9_01.41355.41355.2	controllerType=0 controllerNumber=1 scan=41355	76.8029
26013:2	1	R.SLGPPQGEEDSVPR.D			734.358	2	1467.71	1467.71	0	0.7	2107	Specific	98.44	62.58	62.58	4.17	169	>gi|13654237|ref|NP_008835.5| DNA-dependent protein kinase catalytic subunit isoform 1 [Homo sapiens]	40068	150508_NMooney_Jackson_RRV9_01.33668.33668.2	controllerType=0 controllerNumber=1 scan=33668	63.404
26988:2	1	R.SLGPPQGEEDSVPR.D			734.358	2	1467.71	1467.71	0	1.5	2107	Specific	126.51	108.7	108.7	4.55	169	>gi|13654237|ref|NP_008835.5| DNA-dependent protein kinase catalytic subunit isoform 1 [Homo sapiens]	40068	150508_NMooney_Jackson_RRV9_01.34956.34956.2	controllerType=0 controllerNumber=1 scan=34956	66.0072
26613:2	1	R.SLGPPQGEEDSVPR.D			734.359	2	1467.71	1467.71	0	1.6	2107	Specific	239.87	57.2	57.2	5.91	169	>gi|13654237|ref|NP_008835.5| DNA-dependent protein kinase catalytic subunit isoform 1 [Homo sapiens]	40068	150508_NMooney_Jackson_RRV9_01.34479.34479.2	controllerType=0 controllerNumber=1 scan=34479	65.1077
35911:2	1	R.DLPSWMK.F			438.718	2	876.429	876.428	0	0.9	2121	Specific	213.16	27.84	27.84	2.54	169	>gi|13654237|ref|NP_008835.5| DNA-dependent protein kinase catalytic subunit isoform 1 [Homo sapiens]	40068	150508_NMooney_Jackson_RRV9_01.45850.45850.2	controllerType=0 controllerNumber=1 scan=45850	84.333
28929:2	1	R.DLPSWM[+15.995]K.F		M[+16]	446.715	2	892.423	892.423	0	-0.3	2121	Specific	178.03	15.54	15.54	1.85	169	>gi|13654237|ref|NP_008835.5| DNA-dependent protein kinase catalytic subunit isoform 1 [Homo sapiens]	40068	150508_NMooney_Jackson_RRV9_01.37401.37401.2	controllerType=0 controllerNumber=1 scan=37401	70.5638
39763:2	1	K.LGNPIVPLNIR.L			603.372	2	1205.74	1205.74	0	0.2	2133	Specific	326.4	237.52	237.52	7.33	169	>gi|13654237|ref|NP_008835.5| DNA-dependent protein kinase catalytic subunit isoform 1 [Homo sapiens]	40068	150508_NMooney_Jackson_RRV9_01.50154.50154.2	controllerType=0 controllerNumber=1 scan=50154	89.9859
37985:2	1	R.LLNFLM[+15.995]K.H		M[+16]	447.759	2	894.511	894.512	0	-1.3	2215	Specific	251.98	50.28	50.28	4.25	169	>gi|13654237|ref|NP_008835.5| DNA-dependent protein kinase catalytic subunit isoform 1 [Homo sapiens]	40068	150508_NMooney_Jackson_RRV9_01.48200.48200.2	controllerType=0 controllerNumber=1 scan=48200	87.6889
25969:2	1	R.HNLEIIK.T			433.758	2	866.509	866.509	0	-0.4	2233	Specific	242.74	41.03	41.03	2.92	169	>gi|13654237|ref|NP_008835.5| DNA-dependent protein kinase catalytic subunit isoform 1 [Homo sapiens]	40068	150508_NMooney_Jackson_RRV9_01.33607.33607.2	controllerType=0 controllerNumber=1 scan=33607	63.2682
32816:1	1	K.FSGK.D			438.235	1	438.235	438.235	0	0.1	2260	Specific	85.56	85.56	85.56	1.82	169	>gi|13654237|ref|NP_008835.5| DNA-dependent protein kinase catalytic subunit isoform 1 [Homo sapiens]	40068	150508_NMooney_Jackson_RRV9_01.42079.42079.3	controllerType=0 controllerNumber=1 scan=42079	77.985
29806:1	1	K.FSGK.D			438.235	1	438.235	438.235	0	0.2	2260	Specific	115.89	115.89	115.89	1.84	169	>gi|13654237|ref|NP_008835.5| DNA-dependent protein kinase catalytic subunit isoform 1 [Homo sapiens]	40068	150508_NMooney_Jackson_RRV9_01.38457.38457.2	controllerType=0 controllerNumber=1 scan=38457	72.2437
35575:3	1	K.Q[-17.027]HQNTMEDKFIVC[+71.037]LNK.V		C[+71], Q[-17]	667.989	3	2001.95	2001.95	0	0	2351	Specific	4.31	4.31	4.31	0.48	169	>gi|13654237|ref|NP_008835.5| DNA-dependent protein kinase catalytic subunit isoform 1 [Homo sapiens]	40068	150508_NMooney_Jackson_RRV9_01.45434.45434.3	controllerType=0 controllerNumber=1 scan=45434	83.5556
33997:2	1	K.FIVC[+71.037]LNK.V		C[+71]	454.258	2	907.508	907.507	0	1.5	2360	Specific	268.17	38.59	38.59	4.13	169	>gi|13654237|ref|NP_008835.5| DNA-dependent protein kinase catalytic subunit isoform 1 [Homo sapiens]	40068	150508_NMooney_Jackson_RRV9_01.43495.43495.2	controllerType=0 controllerNumber=1 scan=43495	80.1846
31091:2	1	K.SFPPLADR.F			451.74	2	902.472	902.473	0	-1.2	2370	Specific	115.88	21.95	21.95	0.94	169	>gi|13654237|ref|NP_008835.5| DNA-dependent protein kinase catalytic subunit isoform 1 [Homo sapiens]	40068	150508_NMooney_Jackson_RRV9_01.40006.40006.2	controllerType=0 controllerNumber=1 scan=40006	74.6437
30351:2	1	K.SFPPLADR.F			451.74	2	902.473	902.473	0	0.5	2370	Specific	203.79	19.04	19.04	2.32	169	>gi|13654237|ref|NP_008835.5| DNA-dependent protein kinase catalytic subunit isoform 1 [Homo sapiens]	40068	150508_NMooney_Jackson_RRV9_01.39125.39125.2	controllerType=0 controllerNumber=1 scan=39125	73.2903
30664:2	1	K.SFPPLADR.F			451.741	2	902.474	902.473	0	1.3	2370	Specific	204.79	35.56	35.56	2.88	169	>gi|13654237|ref|NP_008835.5| DNA-dependent protein kinase catalytic subunit isoform 1 [Homo sapiens]	40068	150508_NMooney_Jackson_RRV9_01.39498.39498.2	controllerType=0 controllerNumber=1 scan=39498	73.8763
27211:2	1	K.SKDFVQVMR.H			555.292	2	1109.58	1109.58	0	-0.2	2417	Specific	224.18	119.19	119.19	4.04	169	>gi|13654237|ref|NP_008835.5| DNA-dependent protein kinase catalytic subunit isoform 1 [Homo sapiens]	40068	150508_NMooney_Jackson_RRV9_01.35252.35252.2	controllerType=0 controllerNumber=1 scan=35252	66.6329
31672:2	1	K.DFVQVMR.H			447.729	2	894.45	894.45	0	-0.1	2419	Specific	259.24	46.84	46.84	5.4	169	>gi|13654237|ref|NP_008835.5| DNA-dependent protein kinase catalytic subunit isoform 1 [Homo sapiens]	40068	150508_NMooney_Jackson_RRV9_01.40682.40682.2	controllerType=0 controllerNumber=1 scan=40682	75.6401
26237:2	1	K.DFVQVM[+15.995]R.H		M[+16]	455.727	2	910.446	910.445	0	0.8	2419	Specific	311.48	44.27	44.27	5.36	169	>gi|13654237|ref|NP_008835.5| DNA-dependent protein kinase catalytic subunit isoform 1 [Homo sapiens]	40068	150508_NMooney_Jackson_RRV9_01.33971.33971.2	controllerType=0 controllerNumber=1 scan=33971	64.0346
37120:2	1	K.VC[+71.037]LDIIYK.M		C[+71]	519.289	2	1037.57	1037.57	0	1	2434	Specific	288.11	70.76	70.76	6.01	169	>gi|13654237|ref|NP_008835.5| DNA-dependent protein kinase catalytic subunit isoform 1 [Homo sapiens]	40068	150508_NMooney_Jackson_RRV9_01.47239.47239.3	controllerType=0 controllerNumber=1 scan=47239	86.4523
36957:2	1	K.VC[+71.037]LDIIYK.M		C[+71]	519.289	2	1037.57	1037.57	0	1.1	2434	Specific	329.92	146.6	146.6	6.92	169	>gi|13654237|ref|NP_008835.5| DNA-dependent protein kinase catalytic subunit isoform 1 [Homo sapiens]	40068	150508_NMooney_Jackson_RRV9_01.47062.47062.2	controllerType=0 controllerNumber=1 scan=47062	86.2055
25200:2	1	K.LKPVELR.E			427.776	2	854.545	854.546	0	-0.4	2446	Specific	210.5	0.78	0.78	2.34	169	>gi|13654237|ref|NP_008835.5| DNA-dependent protein kinase catalytic subunit isoform 1 [Homo sapiens]	40068	150508_NMooney_Jackson_RRV9_01.32480.32480.2	controllerType=0 controllerNumber=1 scan=32480	60.3628
25337:2	1	R.NFWSHETR.L			538.749	2	1076.49	1076.49	0	0.5	2523	Specific	331.83	173.31	173.31	6.21	169	>gi|13654237|ref|NP_008835.5| DNA-dependent protein kinase catalytic subunit isoform 1 [Homo sapiens]	40068	150508_NMooney_Jackson_RRV9_01.32705.32705.2	controllerType=0 controllerNumber=1 scan=32705	61.0378
28394:2	1	R.N[+0.984]FWSHETR.L		N[+1]	539.241	2	1077.48	1077.47	0	0.9	2523	Specific	354.84	134.63	134.63	5.66	169	>gi|13654237|ref|NP_008835.5| DNA-dependent protein kinase catalytic subunit isoform 1 [Homo sapiens]	40068	150508_NMooney_Jackson_RRV9_01.36701.36701.2	controllerType=0 controllerNumber=1 scan=36701	69.1151
24229:2	1	R.LPSNTLDR.L			458.248	2	915.49	915.489	0	0.3	2531	Specific	287.19	74.21	74.21	5	169	>gi|13654237|ref|NP_008835.5| DNA-dependent protein kinase catalytic subunit isoform 1 [Homo sapiens]	40068	150508_NMooney_Jackson_RRV9_01.31035.31035.2	controllerType=0 controllerNumber=1 scan=31035	56.5518
24434:2	1	R.LPSNTLDR.L			458.249	2	915.49	915.489	0	0.6	2531	Specific	382.8	74.36	74.36	5.96	169	>gi|13654237|ref|NP_008835.5| DNA-dependent protein kinase catalytic subunit isoform 1 [Homo sapiens]	40068	150508_NMooney_Jackson_RRV9_01.31333.31333.2	controllerType=0 controllerNumber=1 scan=31333	57.3113
24605:2	1	R.LPSN[+0.984]TLDR.L		N[+1]	458.741	2	916.474	916.473	0	0.9	2531	Specific	227.88	28.16	28.16	3.28	169	>gi|13654237|ref|NP_008835.5| DNA-dependent protein kinase catalytic subunit isoform 1 [Homo sapiens]	40068	150508_NMooney_Jackson_RRV9_01.31603.31603.2	controllerType=0 controllerNumber=1 scan=31603	58.0788
39077:2	1	R.LLALNSLYSPK.I			609.859	2	1218.71	1218.71	0	1.7	2539	Specific	339.02	199.78	199.78	7.09	169	>gi|13654237|ref|NP_008835.5| DNA-dependent protein kinase catalytic subunit isoform 1 [Homo sapiens]	40068	150508_NMooney_Jackson_RRV9_01.49403.49403.2	controllerType=0 controllerNumber=1 scan=49403	89.1276
37227:2	1	R.STVLTPM[+15.995]FVETQASQGTLQTR.T		M[+16]	1156.09	2	2311.17	2311.16	0	2.4	2599	Specific	137.11	137.11	137.11	6.05	169	>gi|13654237|ref|NP_008835.5| DNA-dependent protein kinase catalytic subunit isoform 1 [Homo sapiens]	40068	150508_NMooney_Jackson_RRV9_01.47364.47364.2	controllerType=0 controllerNumber=1 scan=47364	86.6473
37233:2	1	R.STVLTPM[+15.995]FVETQASQGTLQTR.T		M[+16]	1156.08	2	2311.16	2311.16	0	0.3	2599	Specific	166.24	166.24	166.24	6.64	169	>gi|13654237|ref|NP_008835.5| DNA-dependent protein kinase catalytic subunit isoform 1 [Homo sapiens]	40068	150508_NMooney_Jackson_RRV9_01.47371.47371.2	controllerType=0 controllerNumber=1 scan=47371	86.6611
30821:2	1	R.WPVAGQIR.A			463.765	2	926.523	926.521	0	2.5	2629	Specific	255.08	84.32	84.32	5.46	169	>gi|13654237|ref|NP_008835.5| DNA-dependent protein kinase catalytic subunit isoform 1 [Homo sapiens]	40068	150508_NMooney_Jackson_RRV9_01.39689.39689.2	controllerType=0 controllerNumber=1 scan=39689	74.1835
26400:3	1	R.ATQQQHDFTLTQTADGR.S			639.971	3	1917.9	1917.9	0	-3.6	2637	Specific	9.34	9.34	9.34	0.42	169	>gi|13654237|ref|NP_008835.5| DNA-dependent protein kinase catalytic subunit isoform 1 [Homo sapiens]	40068	150508_NMooney_Jackson_RRV9_01.34191.34191.4	controllerType=0 controllerNumber=1 scan=34191	64.5066
25995:3	1	R.ATQQQHDFTLTQTADGR.S			639.975	3	1917.91	1917.9	0	2.1	2637	Specific	73.99	35.32	35.32	2.51	169	>gi|13654237|ref|NP_008835.5| DNA-dependent protein kinase catalytic subunit isoform 1 [Homo sapiens]	40068	150508_NMooney_Jackson_RRV9_01.33646.33646.3	controllerType=0 controllerNumber=1 scan=33646	63.3592
26008:3	1	R.ATQQQHDFTLTQTADGR.S			639.974	3	1917.91	1917.9	0	1.5	2637	Specific	177.51	122.04	122.04	4.55	169	>gi|13654237|ref|NP_008835.5| DNA-dependent protein kinase catalytic subunit isoform 1 [Homo sapiens]	40068	150508_NMooney_Jackson_RRV9_01.33660.33660.3	controllerType=0 controllerNumber=1 scan=33660	63.3805
26264:3	1	R.ATQQQHDFTLTQTADGR.S			639.974	3	1917.91	1917.9	0	1.1	2637	Specific	270.7	270.7	270.7	7.12	169	>gi|13654237|ref|NP_008835.5| DNA-dependent protein kinase catalytic subunit isoform 1 [Homo sapiens]	40068	150508_NMooney_Jackson_RRV9_01.34010.34010.3	controllerType=0 controllerNumber=1 scan=34010	64.1221
25016:2	1	K.SVGPDFGK.K			403.706	2	806.404	806.404	0	-0.3	2695	Specific	283.52	41.62	41.62	4.15	169	>gi|13654237|ref|NP_008835.5| DNA-dependent protein kinase catalytic subunit isoform 1 [Homo sapiens]	40068	150508_NMooney_Jackson_RRV9_01.32215.32215.2	controllerType=0 controllerNumber=1 scan=32215	59.6745
26617:3	1	K.RLGLPGDEVDNKVK.G			513.955	3	1539.85	1539.85	0	0.7	2704	Specific	45.52	13.04	13.04	0.82	169	>gi|13654237|ref|NP_008835.5| DNA-dependent protein kinase catalytic subunit isoform 1 [Homo sapiens]	40068	150508_NMooney_Jackson_RRV9_01.34483.34483.3	controllerType=0 controllerNumber=1 scan=34483	65.1111
28681:2	1	R.LGLPGDEVDNK.V			578.796	2	1156.58	1156.58	0	0.2	2705	Specific	272.25	169.56	169.56	6.64	169	>gi|13654237|ref|NP_008835.5| DNA-dependent protein kinase catalytic subunit isoform 1 [Homo sapiens]	40068	150508_NMooney_Jackson_RRV9_01.37094.37094.2	controllerType=0 controllerNumber=1 scan=37094	69.9992
32031:2	1	K.LSLMYAR.K			427.234	2	853.461	853.46	0	0.6	2739	Specific	395.84	88.75	88.75	6.26	169	>gi|13654237|ref|NP_008835.5| DNA-dependent protein kinase catalytic subunit isoform 1 [Homo sapiens]	40068	150508_NMooney_Jackson_RRV9_01.41128.41128.2	controllerType=0 controllerNumber=1 scan=41128	76.4499
28309:2	1	K.LSLM[+15.995]YAR.K		M[+16]	435.231	2	869.456	869.455	0	0.8	2739	Specific	307.5	70.94	70.94	5.65	169	>gi|13654237|ref|NP_008835.5| DNA-dependent protein kinase catalytic subunit isoform 1 [Homo sapiens]	40068	150508_NMooney_Jackson_RRV9_01.36592.36592.2	controllerType=0 controllerNumber=1 scan=36592	68.9134
28358:2	1	K.QDAQVVLYR.S			546.296	2	1091.58	1091.58	0	-0.1	2765	Specific	139.98	22.64	22.64	1.85	169	>gi|13654237|ref|NP_008835.5| DNA-dependent protein kinase catalytic subunit isoform 1 [Homo sapiens]	40068	150508_NMooney_Jackson_RRV9_01.36647.36647.2	controllerType=0 controllerNumber=1 scan=36647	68.9829
28490:2	1	K.QDAQVVLYR.S			546.296	2	1091.58	1091.58	0	-0.4	2765	Specific	500.67	257.85	257.85	7.1	169	>gi|13654237|ref|NP_008835.5| DNA-dependent protein kinase catalytic subunit isoform 1 [Homo sapiens]	40068	150508_NMooney_Jackson_RRV9_01.36835.36835.2	controllerType=0 controllerNumber=1 scan=36835	69.4237
31551:2	1	R.HGDLPDIQIK.H			568.311	2	1135.61	1135.61	0	2.9	2777	Specific	259.59	104.73	104.73	4.98	169	>gi|13654237|ref|NP_008835.5| DNA-dependent protein kinase catalytic subunit isoform 1 [Homo sapiens]	40068	150508_NMooney_Jackson_RRV9_01.40546.40546.2	controllerType=0 controllerNumber=1 scan=40546	75.4671
35869:2	1	K.HSSLITPLQAVAQR.D			760.931	2	1520.86	1520.85	0	0.8	2787	Specific	351.55	235.29	235.29	7.83	169	>gi|13654237|ref|NP_008835.5| DNA-dependent protein kinase catalytic subunit isoform 1 [Homo sapiens]	40068	150508_NMooney_Jackson_RRV9_01.45797.45797.2	controllerType=0 controllerNumber=1 scan=45797	84.2419
35965:2	1	K.HSSLITPLQAVAQR.D			760.933	2	1520.86	1520.85	0	2.2	2787	Specific	528.46	417.02	417.02	8.35	169	>gi|13654237|ref|NP_008835.5| DNA-dependent protein kinase catalytic subunit isoform 1 [Homo sapiens]	40068	150508_NMooney_Jackson_RRV9_01.45915.45915.2	controllerType=0 controllerNumber=1 scan=45915	84.4612
38897:3	1	K.HSSLITPLQAVAQRDPIIAK.Q			720.083	3	2158.24	2158.23	0	0.9	2787	Specific	237.12	237.12	237.12	6.81	169	>gi|13654237|ref|NP_008835.5| DNA-dependent protein kinase catalytic subunit isoform 1 [Homo sapiens]	40068	150508_NMooney_Jackson_RRV9_01.49209.49209.3	controllerType=0 controllerNumber=1 scan=49209	88.9246
23753:1	1	R.DPIIAK.Q			656.399	1	656.399	656.398	0	1.5	2801	Specific	209.59	58.59	58.59	2.76	169	>gi|13654237|ref|NP_008835.5| DNA-dependent protein kinase catalytic subunit isoform 1 [Homo sapiens]	40068	150508_NMooney_Jackson_RRV9_01.30332.30332.4	controllerType=0 controllerNumber=1 scan=30332	54.6603
27338:2	1	K.LLQDFNR.F			453.246	2	905.485	905.484	0	0.7	2836	Specific	248.68	61.03	61.03	5.47	169	>gi|13654237|ref|NP_008835.5| DNA-dependent protein kinase catalytic subunit isoform 1 [Homo sapiens]	40068	150508_NMooney_Jackson_RRV9_01.35417.35417.2	controllerType=0 controllerNumber=1 scan=35417	66.951
36075:2	1	R.LLEEALLR.L			478.793	2	956.578	956.577	0	1	2892	Specific	340.72	37.28	37.28	5.67	169	>gi|13654237|ref|NP_008835.5| DNA-dependent protein kinase catalytic subunit isoform 1 [Homo sapiens]	40068	150508_NMooney_Jackson_RRV9_01.46043.46043.4	controllerType=0 controllerNumber=1 scan=46043	84.6541
36079:2	1	R.LLEEALLR.L			478.793	2	956.578	956.577	0	0.8	2892	Specific	377.37	75.31	75.31	6.65	169	>gi|13654237|ref|NP_008835.5| DNA-dependent protein kinase catalytic subunit isoform 1 [Homo sapiens]	40068	150508_NMooney_Jackson_RRV9_01.46048.46048.2	controllerType=0 controllerNumber=1 scan=46048	84.6608
31962:2	1	R.LLPAELPAK.R			476.298	2	951.588	951.587	0	1.2	2900	Specific	327.59	167.95	167.95	6.96	169	>gi|13654237|ref|NP_008835.5| DNA-dependent protein kinase catalytic subunit isoform 1 [Homo sapiens]	40068	150508_NMooney_Jackson_RRV9_01.41051.41051.2	controllerType=0 controllerNumber=1 scan=41051	76.3463
28167:2	1	R.LLPAELPAKR.V			554.348	2	1107.69	1107.69	0	0.2	2900	Specific	250.07	111.75	111.75	5.32	169	>gi|13654237|ref|NP_008835.5| DNA-dependent protein kinase catalytic subunit isoform 1 [Homo sapiens]	40068	150508_NMooney_Jackson_RRV9_01.36425.36425.2	controllerType=0 controllerNumber=1 scan=36425	68.6473
28687:2	1	K.ARLPPDVLR.W			518.817	2	1036.63	1036.63	0	1.6	2914	Specific	172.41	56.96	56.96	2.65	169	>gi|13654237|ref|NP_008835.5| DNA-dependent protein kinase catalytic subunit isoform 1 [Homo sapiens]	40068	150508_NMooney_Jackson_RRV9_01.37101.37101.2	controllerType=0 controllerNumber=1 scan=37101	70.0113
28234:2	1	K.ARLPPDVLR.W			518.817	2	1036.63	1036.63	0	1	2914	Specific	176.11	57.18	57.18	2.65	169	>gi|13654237|ref|NP_008835.5| DNA-dependent protein kinase catalytic subunit isoform 1 [Homo sapiens]	40068	150508_NMooney_Jackson_RRV9_01.36507.36507.2	controllerType=0 controllerNumber=1 scan=36507	68.7782
28276:2	1	K.ARLPPDVLR.W			518.817	2	1036.63	1036.63	0	1.2	2914	Specific	237.58	69.7	69.7	4.32	169	>gi|13654237|ref|NP_008835.5| DNA-dependent protein kinase catalytic subunit isoform 1 [Homo sapiens]	40068	150508_NMooney_Jackson_RRV9_01.36560.36560.3	controllerType=0 controllerNumber=1 scan=36560	68.8788
28505:2	1	K.ARLPPDVLR.W			518.817	2	1036.63	1036.63	0	0.5	2914	Specific	319.4	128.78	128.78	5.82	169	>gi|13654237|ref|NP_008835.5| DNA-dependent protein kinase catalytic subunit isoform 1 [Homo sapiens]	40068	150508_NMooney_Jackson_RRV9_01.36866.36866.2	controllerType=0 controllerNumber=1 scan=36866	69.5394
29641:2	1	R.LPPDVLR.W			405.248	2	809.488	809.488	0	-0.1	2916	Specific	269.58	5.8	5.8	4.43	169	>gi|13654237|ref|NP_008835.5| DNA-dependent protein kinase catalytic subunit isoform 1 [Homo sapiens]	40068	150508_NMooney_Jackson_RRV9_01.38258.38258.2	controllerType=0 controllerNumber=1 scan=38258	71.958
32400:2	1	R.SIGEYDVLR.G			526.276	2	1051.55	1051.54	0	3.1	2932	Specific	187.69	57.59	57.59	4.22	169	>gi|13654237|ref|NP_008835.5| DNA-dependent protein kinase catalytic subunit isoform 1 [Homo sapiens]	40068	150508_NMooney_Jackson_RRV9_01.41586.41586.2	controllerType=0 controllerNumber=1 scan=41586	77.2216
32407:2	1	R.SIGEYDVLR.G			526.276	2	1051.55	1051.54	0	3.6	2932	Specific	204.24	63.46	63.46	2.7	169	>gi|13654237|ref|NP_008835.5| DNA-dependent protein kinase catalytic subunit isoform 1 [Homo sapiens]	40068	150508_NMooney_Jackson_RRV9_01.41594.41594.2	controllerType=0 controllerNumber=1 scan=41594	77.2312
32804:2	1	K.QITQSALLAEAR.S			650.865	2	1300.72	1300.72	0	0.8	2951	Specific	598.35	432.21	432.21	10.3	169	>gi|13654237|ref|NP_008835.5| DNA-dependent protein kinase catalytic subunit isoform 1 [Homo sapiens]	40068	150508_NMooney_Jackson_RRV9_01.42063.42063.2	controllerType=0 controllerNumber=1 scan=42063	77.9563
32700:2	1	K.QITQSALLAEAR.S			650.865	2	1300.72	1300.72	0	0.7	2951	Specific	650.12	401.15	401.15	12.27	169	>gi|13654237|ref|NP_008835.5| DNA-dependent protein kinase catalytic subunit isoform 1 [Homo sapiens]	40068	150508_NMooney_Jackson_RRV9_01.41941.41941.2	controllerType=0 controllerNumber=1 scan=41941	77.7633
39438:2	1	K.Q[-17.027]ITQSALLAEAR.S		Q[-17]	642.351	2	1283.7	1283.7	0	-0.1	2951	Specific	193.98	100.22	100.22	4.99	169	>gi|13654237|ref|NP_008835.5| DNA-dependent protein kinase catalytic subunit isoform 1 [Homo sapiens]	40068	150508_NMooney_Jackson_RRV9_01.49810.49810.2	controllerType=0 controllerNumber=1 scan=49810	89.6264
23083:2	1	K.QYDEALNK.Q			490.738	2	980.468	980.468	0	-0.6	2971	Specific	302.49	139.96	139.96	6.57	169	>gi|13654237|ref|NP_008835.5| DNA-dependent protein kinase catalytic subunit isoform 1 [Homo sapiens]	40068	150508_NMooney_Jackson_RRV9_01.29367.29367.2	controllerType=0 controllerNumber=1 scan=29367	52.2384
22898:2	1	K.QYDEALNK.Q			490.738	2	980.469	980.468	0	0.7	2971	Specific	379.69	191.04	191.04	7	169	>gi|13654237|ref|NP_008835.5| DNA-dependent protein kinase catalytic subunit isoform 1 [Homo sapiens]	40068	150508_NMooney_Jackson_RRV9_01.29063.29063.2	controllerType=0 controllerNumber=1 scan=29063	51.3028
29755:3	1	K.QYDEALNKQDWVDGEPTEAEK.D			822.378	3	2465.12	2465.11	0	3.6	2971	Specific	148.17	94.46	94.46	2.55	169	>gi|13654237|ref|NP_008835.5| DNA-dependent protein kinase catalytic subunit isoform 1 [Homo sapiens]	40068	150508_NMooney_Jackson_RRV9_01.38393.38393.3	controllerType=0 controllerNumber=1 scan=38393	72.1479
29751:3	1	K.QYDEALNKQDWVDGEPTEAEK.D			822.377	3	2465.12	2465.11	0	2.5	2971	Specific	359.38	359.38	359.38	7.42	169	>gi|13654237|ref|NP_008835.5| DNA-dependent protein kinase catalytic subunit isoform 1 [Homo sapiens]	40068	150508_NMooney_Jackson_RRV9_01.38388.38388.3	controllerType=0 controllerNumber=1 scan=38388	72.1413
31780:2	1	K.SLEYC[+71.037]STASIDSENPPDLNK.I		C[+71]	1127.51	2	2254.02	2254.02	0	0.8	3010	Specific	429.56	333.65	333.65	9.31	169	>gi|13654237|ref|NP_008835.5| DNA-dependent protein kinase catalytic subunit isoform 1 [Homo sapiens]	40068	150508_NMooney_Jackson_RRV9_01.40819.40819.2	controllerType=0 controllerNumber=1 scan=40819	75.9085
25447:3	1	K.QGNLSSQVPLKR.L			442.921	3	1326.75	1326.75	0	0	3148	Specific	421.56	285.27	285.27	6.87	169	>gi|13654237|ref|NP_008835.5| DNA-dependent protein kinase catalytic subunit isoform 1 [Homo sapiens]	40068	150508_NMooney_Jackson_RRV9_01.32867.32867.3	controllerType=0 controllerNumber=1 scan=32867	61.4553
28709:2	1	K.Q[-17.027]GNLSSQVPLKR.L		Q[-17]	655.366	2	1309.73	1309.72	0	2.3	3148	Specific	430.32	240.82	240.82	6.79	169	>gi|13654237|ref|NP_008835.5| DNA-dependent protein kinase catalytic subunit isoform 1 [Homo sapiens]	40068	150508_NMooney_Jackson_RRV9_01.37128.37128.2	controllerType=0 controllerNumber=1 scan=37128	70.0592
30252:2	1	K.Q[-17.027]GN[+0.984]LSSQVPLKR.L		N[+1], Q[-17]	655.857	2	1310.71	1310.71	0	1.1	3148	Specific	160.95	50.76	50.76	3.03	169	>gi|13654237|ref|NP_008835.5| DNA-dependent protein kinase catalytic subunit isoform 1 [Homo sapiens]	40068	150508_NMooney_Jackson_RRV9_01.39006.39006.2	controllerType=0 controllerNumber=1 scan=39006	73.1149
28760:2	1	R.LLNTWTNR.Y			509.278	2	1017.55	1017.55	0	0.4	3160	Specific	429.8	157.9	157.9	6.94	169	>gi|13654237|ref|NP_008835.5| DNA-dependent protein kinase catalytic subunit isoform 1 [Homo sapiens]	40068	150508_NMooney_Jackson_RRV9_01.37187.37187.2	controllerType=0 controllerNumber=1 scan=37187	70.1521
29435:3	1	R.LLNTWTNRYPDAK.M			531.28	3	1591.82	1591.82	0	1	3160	Specific	327.13	198.08	198.08	6.81	169	>gi|13654237|ref|NP_008835.5| DNA-dependent protein kinase catalytic subunit isoform 1 [Homo sapiens]	40068	150508_NMooney_Jackson_RRV9_01.38016.38016.3	controllerType=0 controllerNumber=1 scan=38016	71.6044
30303:3	1	R.LLNTWTN[+0.984]RYPDAK.M		N[+1]	531.607	3	1592.81	1592.81	0	0.6	3160	Specific	164.11	76.22	76.22	3.97	169	>gi|13654237|ref|NP_008835.5| DNA-dependent protein kinase catalytic subunit isoform 1 [Homo sapiens]	40068	150508_NMooney_Jackson_RRV9_01.39067.39067.3	controllerType=0 controllerNumber=1 scan=39067	73.2038
30330:3	1	R.LLNTWTN[+0.984]RYPDAK.M		N[+1]	531.607	3	1592.81	1592.81	0	0.6	3160	Specific	171.79	81.63	66.85	4.26	169	>gi|13654237|ref|NP_008835.5| DNA-dependent protein kinase catalytic subunit isoform 1 [Homo sapiens]	40068	150508_NMooney_Jackson_RRV9_01.39101.39101.3	controllerType=0 controllerNumber=1 scan=39101	73.2659
39074:3	1	K.LTPLPEDNSM[+15.995]NVDQDGDPSDRM[+15.995]EVQEQEEDISSLIR.S		M[+16]*2	1378.29	3	4132.85	4133.84	-1	3.1	3197	Specific	287.77	276.22	276.22	6.41	169	>gi|13654237|ref|NP_008835.5| DNA-dependent protein kinase catalytic subunit isoform 1 [Homo sapiens]	40068	150508_NMooney_Jackson_RRV9_01.49400.49400.3	controllerType=0 controllerNumber=1 scan=49400	89.1246
38655:2	1	R.MEVQEQEEDISSLIR.S			903.435	2	1805.86	1805.86	0	2.7	3218	Specific	356.56	283.46	283.46	7.15	169	>gi|13654237|ref|NP_008835.5| DNA-dependent protein kinase catalytic subunit isoform 1 [Homo sapiens]	40068	150508_NMooney_Jackson_RRV9_01.48950.48950.2	controllerType=0 controllerNumber=1 scan=48950	88.6415
36857:2	1	R.M[+15.995]EVQEQEEDISSLIR.S		M[+16]	911.432	2	1821.86	1821.85	0	2.3	3218	Specific	65.27	65.27	65.27	3.89	169	>gi|13654237|ref|NP_008835.5| DNA-dependent protein kinase catalytic subunit isoform 1 [Homo sapiens]	40068	150508_NMooney_Jackson_RRV9_01.46950.46950.2	controllerType=0 controllerNumber=1 scan=46950	86.0518
27176:2	1	R.KQNNFSLAMK.L			590.811	2	1180.62	1180.61	0	0.8	3248	Specific	266.53	108	108	5.23	169	>gi|13654237|ref|NP_008835.5| DNA-dependent protein kinase catalytic subunit isoform 1 [Homo sapiens]	40068	150508_NMooney_Jackson_RRV9_01.35205.35205.2	controllerType=0 controllerNumber=1 scan=35205	66.5344
28864:2	1	R.KQN[+0.984]NFSLAMK.L		N[+1]	591.303	2	1181.6	1181.6	0	0.4	3248	Specific	132.87	67.84	0	3.3	169	>gi|13654237|ref|NP_008835.5| DNA-dependent protein kinase catalytic subunit isoform 1 [Homo sapiens]	40068	150508_NMooney_Jackson_RRV9_01.37318.37318.2	controllerType=0 controllerNumber=1 scan=37318	70.3985
28007:2	1	R.KQN[+0.984]NFSLAMK.L		N[+1]	591.303	2	1181.6	1181.6	0	0.4	3248	Specific	161.71	21.53	21.53	0.88	169	>gi|13654237|ref|NP_008835.5| DNA-dependent protein kinase catalytic subunit isoform 1 [Homo sapiens]	40068	150508_NMooney_Jackson_RRV9_01.36229.36229.2	controllerType=0 controllerNumber=1 scan=36229	68.2953
30693:2	1	K.QNNFSLAMK.L			526.764	2	1052.52	1052.52	0	0.9	3249	Specific	252.61	95.01	95.01	5.72	169	>gi|13654237|ref|NP_008835.5| DNA-dependent protein kinase catalytic subunit isoform 1 [Homo sapiens]	40068	150508_NMooney_Jackson_RRV9_01.39536.39536.2	controllerType=0 controllerNumber=1 scan=39536	73.9523
35056:2	1	R.SQGC[+71.037]SEQVLTVLK.T		C[+71]	731.883	2	1462.76	1462.76	0	1.2	3290	Specific	199.86	76.64	76.64	5.32	169	>gi|13654237|ref|NP_008835.5| DNA-dependent protein kinase catalytic subunit isoform 1 [Homo sapiens]	40068	150508_NMooney_Jackson_RRV9_01.44803.44803.2	controllerType=0 controllerNumber=1 scan=44803	82.4867
39209:2	1	K.TVSLLDENNVSSYLSK.N			884.952	2	1768.9	1768.9	0	0.5	3303	Specific	483.6	377.28	377.28	9.51	169	>gi|13654237|ref|NP_008835.5| DNA-dependent protein kinase catalytic subunit isoform 1 [Homo sapiens]	40068	150508_NMooney_Jackson_RRV9_01.49542.49542.2	controllerType=0 controllerNumber=1 scan=49542	89.2614
38788:2	1	K.TVSLLDEN[+0.984]NVSSYLSK.N		N[+1]	885.445	2	1769.88	1769.88	0	1.8	3303	Specific	189.76	147.31	38.32	5.72	169	>gi|13654237|ref|NP_008835.5| DNA-dependent protein kinase catalytic subunit isoform 1 [Homo sapiens]	40068	150508_NMooney_Jackson_RRV9_01.49091.49091.2	controllerType=0 controllerNumber=1 scan=49091	88.7964
39539:2	1	K.TVSLLDEN[+0.984]NVSSYLSK.N		N[+1]	885.446	2	1769.89	1769.88	0	2.8	3303	Specific	261.6	217.65	28.87	6.88	169	>gi|13654237|ref|NP_008835.5| DNA-dependent protein kinase catalytic subunit isoform 1 [Homo sapiens]	40068	150508_NMooney_Jackson_RRV9_01.49916.49916.2	controllerType=0 controllerNumber=1 scan=49916	89.7325
34759:2	1	R.DQNILLGTTYR.I			647.345	2	1293.68	1293.68	0	1.7	3325	Specific	469.76	297.09	297.09	7.19	169	>gi|13654237|ref|NP_008835.5| DNA-dependent protein kinase catalytic subunit isoform 1 [Homo sapiens]	40068	150508_NMooney_Jackson_RRV9_01.44449.44449.2	controllerType=0 controllerNumber=1 scan=44449	81.8976
39416:2	1	R.IIANALSSEPAC[+71.037]LAEIEEDK.A		C[+71]	1094.04	2	2187.07	2187.08	0	-7.3	3336	Specific	16.12	13.06	13.06	0.43	169	>gi|13654237|ref|NP_008835.5| DNA-dependent protein kinase catalytic subunit isoform 1 [Homo sapiens]	40068	150508_NMooney_Jackson_RRV9_01.49784.49784.3	controllerType=0 controllerNumber=1 scan=49784	89.596
39458:2	1	R.IIANALSSEPAC[+71.037]LAEIEEDK.A		C[+71]	1094.05	2	2187.08	2187.08	0	-0.8	3336	Specific	111.49	111.49	111.49	5.27	169	>gi|13654237|ref|NP_008835.5| DNA-dependent protein kinase catalytic subunit isoform 1 [Homo sapiens]	40068	150508_NMooney_Jackson_RRV9_01.49832.49832.2	controllerType=0 controllerNumber=1 scan=49832	89.6472
39484:2	1	R.IIANALSSEPAC[+71.037]LAEIEEDK.A		C[+71]	1094.05	2	2187.09	2187.08	0	1.6	3336	Specific	270.84	240.14	240.14	8.31	169	>gi|13654237|ref|NP_008835.5| DNA-dependent protein kinase catalytic subunit isoform 1 [Homo sapiens]	40068	150508_NMooney_Jackson_RRV9_01.49859.49859.2	controllerType=0 controllerNumber=1 scan=49859	89.6743
37638:3	1	R.IIANALSSEPAC[+71.037]LAEIEEDKAR.R		C[+71]	805.414	3	2414.23	2414.22	0	1.7	3336	Specific	442.28	429.87	429.87	9.57	169	>gi|13654237|ref|NP_008835.5| DNA-dependent protein kinase catalytic subunit isoform 1 [Homo sapiens]	40068	150508_NMooney_Jackson_RRV9_01.47820.47820.3	controllerType=0 controllerNumber=1 scan=47820	87.2426
37506:3	1	R.IIAN[+0.984]ALSSEPAC[+71.037]LAEIEEDKAR.R		C[+71], N[+1]	805.742	3	2415.21	2415.21	0	1.6	3336	Specific	281.34	281.34	281.34	7.4	169	>gi|13654237|ref|NP_008835.5| DNA-dependent protein kinase catalytic subunit isoform 1 [Homo sapiens]	40068	150508_NMooney_Jackson_RRV9_01.47681.47681.3	controllerType=0 controllerNumber=1 scan=47681	87.081
38179:3	1	R.IIAN[+0.984]ALSSEPAC[+71.037]LAEIEEDKAR.R		C[+71], N[+1]	805.742	3	2415.21	2415.21	0	1.6	3336	Specific	305.23	290.61	290.61	7.8	169	>gi|13654237|ref|NP_008835.5| DNA-dependent protein kinase catalytic subunit isoform 1 [Homo sapiens]	40068	150508_NMooney_Jackson_RRV9_01.48432.48432.3	controllerType=0 controllerNumber=1 scan=48432	88.0345
25981:3	1	R.RILELSGSSSEDSEK.V			546.273	3	1636.8	1636.8	0	0.5	3358	Specific	286.88	133.84	133.84	6.57	169	>gi|13654237|ref|NP_008835.5| DNA-dependent protein kinase catalytic subunit isoform 1 [Homo sapiens]	40068	150508_NMooney_Jackson_RRV9_01.33625.33625.3	controllerType=0 controllerNumber=1 scan=33625	63.3076
27504:2	1	R.ILELSGSSSEDSEK.V			740.855	2	1480.7	1480.7	0	1	3359	Specific	742.89	499.92	499.92	13.3	169	>gi|13654237|ref|NP_008835.5| DNA-dependent protein kinase catalytic subunit isoform 1 [Homo sapiens]	40068	150508_NMooney_Jackson_RRV9_01.35625.35625.2	controllerType=0 controllerNumber=1 scan=35625	67.3312
38288:3	1	R.ILELSGSSSEDSEKVIAGLYQR.A			794.413	3	2381.22	2381.22	0	2.1	3359	Specific	71.59	71.59	71.59	3.97	169	>gi|13654237|ref|NP_008835.5| DNA-dependent protein kinase catalytic subunit isoform 1 [Homo sapiens]	40068	150508_NMooney_Jackson_RRV9_01.48560.48560.3	controllerType=0 controllerNumber=1 scan=48560	88.1989
27583:2	1	K.VIAGLYQR.A			460.272	2	919.537	919.536	0	1.5	3373	Specific	260.38	67.34	67.34	5.42	169	>gi|13654237|ref|NP_008835.5| DNA-dependent protein kinase catalytic subunit isoform 1 [Homo sapiens]	40068	150508_NMooney_Jackson_RRV9_01.35719.35719.2	controllerType=0 controllerNumber=1 scan=35719	67.474
27862:2	1	K.VIAGLYQR.A			460.272	2	919.536	919.536	0	0	3373	Specific	279.37	125.31	125.31	6.15	169	>gi|13654237|ref|NP_008835.5| DNA-dependent protein kinase catalytic subunit isoform 1 [Homo sapiens]	40068	150508_NMooney_Jackson_RRV9_01.36049.36049.2	controllerType=0 controllerNumber=1 scan=36049	67.9661
39275:3	1	R.KEEENASVIDSAELQAYPALVVEK.M			878.118	3	2632.34	2632.34	0	1.3	3426	Specific	308.7	308.7	308.7	7.94	169	>gi|13654237|ref|NP_008835.5| DNA-dependent protein kinase catalytic subunit isoform 1 [Homo sapiens]	40068	150508_NMooney_Jackson_RRV9_01.49617.49617.3	controllerType=0 controllerNumber=1 scan=49617	89.3669
34079:2	1	R.LLQIIER.Y			442.781	2	884.556	884.556	0	-0.9	3468	Specific	283.42	37.42	37.42	4.53	169	>gi|13654237|ref|NP_008835.5| DNA-dependent protein kinase catalytic subunit isoform 1 [Homo sapiens]	40068	150508_NMooney_Jackson_RRV9_01.43599.43599.2	controllerType=0 controllerNumber=1 scan=43599	80.3947
39538:3	1	R.LLQIIERYPEETLSLM[+15.995]TK.E		M[+16]	731.734	3	2193.19	2193.18	0	1.5	3468	Specific	488.76	439.66	439.66	9.72	169	>gi|13654237|ref|NP_008835.5| DNA-dependent protein kinase catalytic subunit isoform 1 [Homo sapiens]	40068	150508_NMooney_Jackson_RRV9_01.49915.49915.3	controllerType=0 controllerNumber=1 scan=49915	89.7316
25096:2	1	K.DWSNDVR.A			446.201	2	891.395	891.395	0	-1.1	3587	Specific	277.4	83.87	83.87	3.46	169	>gi|13654237|ref|NP_008835.5| DNA-dependent protein kinase catalytic subunit isoform 1 [Homo sapiens]	40068	150508_NMooney_Jackson_RRV9_01.32337.32337.2	controllerType=0 controllerNumber=1 scan=32337	60.015
25289:2	1	K.DWSNDVR.A			446.202	2	891.396	891.395	0	0.5	3587	Specific	329.49	88.93	88.93	5.03	169	>gi|13654237|ref|NP_008835.5| DNA-dependent protein kinase catalytic subunit isoform 1 [Homo sapiens]	40068	150508_NMooney_Jackson_RRV9_01.32624.32624.2	controllerType=0 controllerNumber=1 scan=32624	60.7836
26065:2	1	K.DWSN[+0.984]DVR.A		N[+1]	446.693	2	892.379	892.38	0	-0.1	3587	Specific	199.07	23.12	23.12	1.42	169	>gi|13654237|ref|NP_008835.5| DNA-dependent protein kinase catalytic subunit isoform 1 [Homo sapiens]	40068	150508_NMooney_Jackson_RRV9_01.33738.33738.2	controllerType=0 controllerNumber=1 scan=33738	63.5539
26893:2	1	R.MYAALGDPK.A			483.242	2	965.477	965.476	0	0.6	3613	Specific	359.26	230.41	230.41	7.21	169	>gi|13654237|ref|NP_008835.5| DNA-dependent protein kinase catalytic subunit isoform 1 [Homo sapiens]	40068	150508_NMooney_Jackson_RRV9_01.34837.34837.2	controllerType=0 controllerNumber=1 scan=34837	65.7712
26906:2	1	R.MYAALGDPK.A			483.242	2	965.477	965.476	0	0.6	3613	Specific	489.81	305.61	305.61	7.41	169	>gi|13654237|ref|NP_008835.5| DNA-dependent protein kinase catalytic subunit isoform 1 [Homo sapiens]	40068	150508_NMooney_Jackson_RRV9_01.34851.34851.2	controllerType=0 controllerNumber=1 scan=34851	65.791
24815:2	1	R.M[+15.995]YAALGDPK.A		M[+16]	491.24	2	981.472	981.471	0	1.1	3613	Specific	244.22	109.46	109.46	5.73	169	>gi|13654237|ref|NP_008835.5| DNA-dependent protein kinase catalytic subunit isoform 1 [Homo sapiens]	40068	150508_NMooney_Jackson_RRV9_01.31936.31936.2	controllerType=0 controllerNumber=1 scan=31936	59.0343
25038:2	1	R.M[+15.995]YAALGDPK.A		M[+16]	491.24	2	981.472	981.471	0	0.9	3613	Specific	426.15	203.78	203.78	7.19	169	>gi|13654237|ref|NP_008835.5| DNA-dependent protein kinase catalytic subunit isoform 1 [Homo sapiens]	40068	150508_NMooney_Jackson_RRV9_01.32252.32252.2	controllerType=0 controllerNumber=1 scan=32252	59.7908
35802:2	1	K.EC[+71.037]SPWMSDFK.V		C[+71]	650.77	2	1300.53	1300.53	0	-0.5	3682	Specific	385.94	260.24	260.24	7.16	169	>gi|13654237|ref|NP_008835.5| DNA-dependent protein kinase catalytic subunit isoform 1 [Homo sapiens]	40068	150508_NMooney_Jackson_RRV9_01.45708.45708.2	controllerType=0 controllerNumber=1 scan=45708	84.0298
31561:2	1	K.EC[+71.037]SPWM[+15.995]SDFK.V		C[+71], M[+16]	658.769	2	1316.53	1316.53	0	2.1	3682	Specific	191.04	64	64	3.9	169	>gi|13654237|ref|NP_008835.5| DNA-dependent protein kinase catalytic subunit isoform 1 [Homo sapiens]	40068	150508_NMooney_Jackson_RRV9_01.40556.40556.2	controllerType=0 controllerNumber=1 scan=40556	75.4759
37628:3	1	K.VEFLRNELEIPGQYDGR.G			679.013	3	2035.02	2035.02	0	0.1	3692	Specific	168.46	168.46	168.46	4.81	169	>gi|13654237|ref|NP_008835.5| DNA-dependent protein kinase catalytic subunit isoform 1 [Homo sapiens]	40068	150508_NMooney_Jackson_RRV9_01.47810.47810.3	controllerType=0 controllerNumber=1 scan=47810	87.2341
38060:3	1	K.VEFLRN[+0.984]ELEIPGQYDGR.G		N[+1]	679.342	3	2036.01	2036.01	0	1.5	3692	Specific	10.25	10.25	10.25	0.9	169	>gi|13654237|ref|NP_008835.5| DNA-dependent protein kinase catalytic subunit isoform 1 [Homo sapiens]	40068	150508_NMooney_Jackson_RRV9_01.48292.48292.3	controllerType=0 controllerNumber=1 scan=48292	87.8304
31402:2	1	R.NELEIPGQYDGR.G			695.834	2	1390.66	1390.66	0	1.3	3697	Specific	330.03	110.4	110.4	7.15	169	>gi|13654237|ref|NP_008835.5| DNA-dependent protein kinase catalytic subunit isoform 1 [Homo sapiens]	40068	150508_NMooney_Jackson_RRV9_01.40361.40361.2	controllerType=0 controllerNumber=1 scan=40361	75.1271
31643:2	1	R.NELEIPGQYDGR.G			695.835	2	1390.66	1390.66	0	1.5	3697	Specific	398.36	125.02	125.02	7.4	169	>gi|13654237|ref|NP_008835.5| DNA-dependent protein kinase catalytic subunit isoform 1 [Homo sapiens]	40068	150508_NMooney_Jackson_RRV9_01.40650.40650.2	controllerType=0 controllerNumber=1 scan=40650	75.5987
31681:2	1	R.NELEIPGQYDGR.G			695.834	2	1390.66	1390.66	0	1.2	3697	Specific	482.21	202.99	202.99	7.86	169	>gi|13654237|ref|NP_008835.5| DNA-dependent protein kinase catalytic subunit isoform 1 [Homo sapiens]	40068	150508_NMooney_Jackson_RRV9_01.40693.40693.2	controllerType=0 controllerNumber=1 scan=40693	75.6538
31440:2	1	R.NELEIPGQYDGR.G			695.834	2	1390.66	1390.66	0	0.3	3697	Specific	486.56	175.97	175.97	7.77	169	>gi|13654237|ref|NP_008835.5| DNA-dependent protein kinase catalytic subunit isoform 1 [Homo sapiens]	40068	150508_NMooney_Jackson_RRV9_01.40410.40410.3	controllerType=0 controllerNumber=1 scan=40410	75.2158
33679:2	1	R.N[+0.984]ELEIPGQYDGR.G		N[+1]	696.327	2	1391.65	1391.64	0	1.8	3697	Specific	142.13	47.76	47.76	3.88	169	>gi|13654237|ref|NP_008835.5| DNA-dependent protein kinase catalytic subunit isoform 1 [Homo sapiens]	40068	150508_NMooney_Jackson_RRV9_01.43116.43116.2	controllerType=0 controllerNumber=1 scan=43116	79.6168
33986:2	1	R.N[+0.984]ELEIPGQYDGR.G		N[+1]	696.326	2	1391.65	1391.64	0	1.3	3697	Specific	331.95	134.93	134.93	7.55	169	>gi|13654237|ref|NP_008835.5| DNA-dependent protein kinase catalytic subunit isoform 1 [Homo sapiens]	40068	150508_NMooney_Jackson_RRV9_01.43483.43483.2	controllerType=0 controllerNumber=1 scan=43483	80.1716
24064:2	1	R.GKPLPEYHVR.I			598.333	2	1195.66	1195.66	0	0.5	3709	Specific	154.63	49.16	49.16	0.97	169	>gi|13654237|ref|NP_008835.5| DNA-dependent protein kinase catalytic subunit isoform 1 [Homo sapiens]	40068	150508_NMooney_Jackson_RRV9_01.30809.30809.2	controllerType=0 controllerNumber=1 scan=30809	56.064
25587:2	1	R.IAGFDER.V			404.203	2	807.399	807.399	0	-0.1	3719	Specific	352.9	32.69	32.69	5.59	169	>gi|13654237|ref|NP_008835.5| DNA-dependent protein kinase catalytic subunit isoform 1 [Homo sapiens]	40068	150508_NMooney_Jackson_RRV9_01.33074.33074.2	controllerType=0 controllerNumber=1 scan=33074	61.9993
25745:2	1	R.VTVM[+15.995]ASLR.R		M[+16]	446.75	2	892.492	892.492	0	-0.2	3726	Specific	281.24	40.36	40.36	4.51	169	>gi|13654237|ref|NP_008835.5| DNA-dependent protein kinase catalytic subunit isoform 1 [Homo sapiens]	40068	150508_NMooney_Jackson_RRV9_01.33293.33293.2	controllerType=0 controllerNumber=1 scan=33293	62.5309
24404:3	1	R.GHDEREHPFLVK.G			488.585	3	1463.74	1463.74	0	0.1	3742	Specific	286.49	180.34	180.34	4.55	169	>gi|13654237|ref|NP_008835.5| DNA-dependent protein kinase catalytic subunit isoform 1 [Homo sapiens]	40068	150508_NMooney_Jackson_RRV9_01.31288.31288.3	controllerType=0 controllerNumber=1 scan=31288	57.2024
25751:2	1	R.EHPFLVK.G			435.248	2	869.488	869.488	0	-0.2	3747	Specific	381.67	97.89	97.89	5.95	169	>gi|13654237|ref|NP_008835.5| DNA-dependent protein kinase catalytic subunit isoform 1 [Homo sapiens]	40068	150508_NMooney_Jackson_RRV9_01.33299.33299.2	controllerType=0 controllerNumber=1 scan=33299	62.5375
39303:2	1	R.VEQLFQVM[+15.995]N[+0.984]GILAQDSAC[+71.037]SQR.A		C[+71], M[+16], N[+1]	1213.08	2	2425.15	2425.15	0	1.7	3764	Specific	237.52	225.97	225.97	7.92	169	>gi|13654237|ref|NP_008835.5| DNA-dependent protein kinase catalytic subunit isoform 1 [Homo sapiens]	40068	150508_NMooney_Jackson_RRV9_01.49654.49654.2	controllerType=0 controllerNumber=1 scan=49654	89.4404
29364:2	1	R.TYSVVPMTSR.L			570.79	2	1140.57	1140.57	0	1.3	3790	Specific	305.66	158.08	158.08	7.09	169	>gi|13654237|ref|NP_008835.5| DNA-dependent protein kinase catalytic subunit isoform 1 [Homo sapiens]	40068	150508_NMooney_Jackson_RRV9_01.37925.37925.2	controllerType=0 controllerNumber=1 scan=37925	71.4023
35927:2	1	K.DLLLNTMSQEEK.A			710.854	2	1420.7	1420.7	0	1.3	3814	Specific	178.37	154.55	154.55	5.9	169	>gi|13654237|ref|NP_008835.5| DNA-dependent protein kinase catalytic subunit isoform 1 [Homo sapiens]	40068	150508_NMooney_Jackson_RRV9_01.45871.45871.2	controllerType=0 controllerNumber=1 scan=45871	84.3869
35925:2	1	K.DLLLNTMSQEEK.A			710.855	2	1420.7	1420.7	0	2.9	3814	Specific	447.53	301	301	7.36	169	>gi|13654237|ref|NP_008835.5| DNA-dependent protein kinase catalytic subunit isoform 1 [Homo sapiens]	40068	150508_NMooney_Jackson_RRV9_01.45868.45868.2	controllerType=0 controllerNumber=1 scan=45868	84.377
37356:2	1	K.DLLLN[+0.984]TMSQEEK.A		N[+1]	711.344	2	1421.68	1421.68	0	-0.9	3814	Specific	109.71	49.59	49.59	1.96	169	>gi|13654237|ref|NP_008835.5| DNA-dependent protein kinase catalytic subunit isoform 1 [Homo sapiens]	40068	150508_NMooney_Jackson_RRV9_01.47515.47515.2	controllerType=0 controllerNumber=1 scan=47515	86.8939
30301:2	1	K.DLLLNTM[+15.995]SQEEK.A		M[+16]	718.851	2	1436.7	1436.69	0	1.2	3814	Specific	208.81	97.94	97.94	4.8	169	>gi|13654237|ref|NP_008835.5| DNA-dependent protein kinase catalytic subunit isoform 1 [Homo sapiens]	40068	150508_NMooney_Jackson_RRV9_01.39065.39065.2	controllerType=0 controllerNumber=1 scan=39065	73.1992
30551:2	1	K.DLLLNTM[+15.995]SQEEK.A		M[+16]	718.851	2	1436.7	1436.69	0	1	3814	Specific	374.66	242.91	242.91	7.67	169	>gi|13654237|ref|NP_008835.5| DNA-dependent protein kinase catalytic subunit isoform 1 [Homo sapiens]	40068	150508_NMooney_Jackson_RRV9_01.39361.39361.2	controllerType=0 controllerNumber=1 scan=39361	73.6368
30789:2	1	K.DLLLN[+0.984]TM[+15.995]SQEEK.A		M[+16], N[+1]	719.343	2	1437.68	1437.68	0	0.8	3814	Specific	54.48	14.6	14.6	1.83	169	>gi|13654237|ref|NP_008835.5| DNA-dependent protein kinase catalytic subunit isoform 1 [Homo sapiens]	40068	150508_NMooney_Jackson_RRV9_01.39654.39654.2	controllerType=0 controllerNumber=1 scan=39654	74.1412
24647:2	1	K.AAYLSDPR.A			446.731	2	892.454	892.452	0	1.6	3826	Specific	369.5	87.22	87.22	6.46	169	>gi|13654237|ref|NP_008835.5| DNA-dependent protein kinase catalytic subunit isoform 1 [Homo sapiens]	40068	150508_NMooney_Jackson_RRV9_01.31663.31663.2	controllerType=0 controllerNumber=1 scan=31663	58.2278
24635:2	1	K.AAYLSDPR.A			446.73	2	892.453	892.452	0	1	3826	Specific	377.65	55.48	55.48	6.29	169	>gi|13654237|ref|NP_008835.5| DNA-dependent protein kinase catalytic subunit isoform 1 [Homo sapiens]	40068	150508_NMooney_Jackson_RRV9_01.31647.31647.2	controllerType=0 controllerNumber=1 scan=31647	58.2047
24801:2	1	K.AAYLSDPR.A			446.73	2	892.453	892.452	0	0.8	3826	Specific	408.45	58.58	58.58	6.34	169	>gi|13654237|ref|NP_008835.5| DNA-dependent protein kinase catalytic subunit isoform 1 [Homo sapiens]	40068	150508_NMooney_Jackson_RRV9_01.31914.31914.2	controllerType=0 controllerNumber=1 scan=31914	58.9626
31275:2	1	K.HDVGAYMLM[+15.995]YK.G		M[+16]	672.311	2	1343.61	1343.61	0	1.1	3850	Specific	69.37	69.37	32.21	1.94	169	>gi|13654237|ref|NP_008835.5| DNA-dependent protein kinase catalytic subunit isoform 1 [Homo sapiens]	40068	150508_NMooney_Jackson_RRV9_01.40209.40209.2	controllerType=0 controllerNumber=1 scan=40209	74.9025
29519:2	1	K.HDVGAYMLM[+15.995]YK.G		M[+16]	672.31	2	1343.61	1343.61	0	1	3850	Specific	111.92	40.48	5.93	2.44	169	>gi|13654237|ref|NP_008835.5| DNA-dependent protein kinase catalytic subunit isoform 1 [Homo sapiens]	40068	150508_NMooney_Jackson_RRV9_01.38120.38120.2	controllerType=0 controllerNumber=1 scan=38120	71.7803
31083:2	1	K.HDVGAYMLM[+15.995]YK.G		M[+16]	672.31	2	1343.61	1343.61	0	0.4	3850	Specific	200.75	150.37	21.35	4.38	169	>gi|13654237|ref|NP_008835.5| DNA-dependent protein kinase catalytic subunit isoform 1 [Homo sapiens]	40068	150508_NMooney_Jackson_RRV9_01.39996.39996.2	controllerType=0 controllerNumber=1 scan=39996	74.6304
26948:2	1	K.HDVGAYM[+15.995]LM[+15.995]YK.G		M[+16]*2	680.307	2	1359.61	1359.61	0	0.1	3850	Specific	88.37	53	53	1.84	169	>gi|13654237|ref|NP_008835.5| DNA-dependent protein kinase catalytic subunit isoform 1 [Homo sapiens]	40068	150508_NMooney_Jackson_RRV9_01.34904.34904.3	controllerType=0 controllerNumber=1 scan=34904	65.901
26726:2	1	K.HDVGAYM[+15.995]LM[+15.995]YK.G		M[+16]*2	680.308	2	1359.61	1359.61	0	1.1	3850	Specific	100.74	62.63	62.63	2.47	169	>gi|13654237|ref|NP_008835.5| DNA-dependent protein kinase catalytic subunit isoform 1 [Homo sapiens]	40068	150508_NMooney_Jackson_RRV9_01.34619.34619.2	controllerType=0 controllerNumber=1 scan=34619	65.3519
25452:2	1	R.TETVTSFR.K			470.741	2	940.474	940.473	0	0.7	3865	Specific	469.21	214.13	214.13	7.21	169	>gi|13654237|ref|NP_008835.5| DNA-dependent protein kinase catalytic subunit isoform 1 [Homo sapiens]	40068	150508_NMooney_Jackson_RRV9_01.32875.32875.2	controllerType=0 controllerNumber=1 scan=32875	61.4785
26176:2	1	K.VPADLLKR.A			456.287	2	911.567	911.567	0	-0.3	3878	Specific	230.93	63.02	63.02	4.3	169	>gi|13654237|ref|NP_008835.5| DNA-dependent protein kinase catalytic subunit isoform 1 [Homo sapiens]	40068	150508_NMooney_Jackson_RRV9_01.33891.33891.2	controllerType=0 controllerNumber=1 scan=33891	63.8821
39289:2	1	R.M[+15.995]STSPEAFLALR.S		M[+16]	669.84	2	1338.67	1338.67	0	0.7	3890	Specific	635.4	436.86	436.86	11.27	169	>gi|13654237|ref|NP_008835.5| DNA-dependent protein kinase catalytic subunit isoform 1 [Homo sapiens]	40068	150508_NMooney_Jackson_RRV9_01.49637.49637.2	controllerType=0 controllerNumber=1 scan=49637	89.4188
39232:2	1	R.QFINLM[+15.995]LPM[+15.995]K.E		M[+16]*2	633.834	2	1266.66	1266.66	0	2	3966	Specific	249.81	130.27	130.27	6.51	169	>gi|13654237|ref|NP_008835.5| DNA-dependent protein kinase catalytic subunit isoform 1 [Homo sapiens]	40068	150508_NMooney_Jackson_RRV9_01.49567.49567.2	controllerType=0 controllerNumber=1 scan=49567	89.2919
37883:3	1	K.ETGLMYSIM[+15.995]VHALR.A		M[+16]	546.278	3	1636.82	1636.82	0	0.9	3976	Specific	142.93	97.19	97.19	5.02	169	>gi|13654237|ref|NP_008835.5| DNA-dependent protein kinase catalytic subunit isoform 1 [Homo sapiens]	40068	150508_NMooney_Jackson_RRV9_01.48093.48093.3	controllerType=0 controllerNumber=1 scan=48093	87.5725
34553:3	1	K.ETGLM[+15.995]YSIM[+15.995]VHALR.A		M[+16]*2	551.61	3	1652.81	1652.81	0	0.3	3976	Specific	265.34	256.78	256.78	7.04	169	>gi|13654237|ref|NP_008835.5| DNA-dependent protein kinase catalytic subunit isoform 1 [Homo sapiens]	40068	150508_NMooney_Jackson_RRV9_01.44192.44192.3	controllerType=0 controllerNumber=1 scan=44192	81.4608
38200:2	1	R.SDPGLLTNTM[+15.995]DVFVK.E		M[+16]	826.916	2	1652.83	1652.82	0	3	3993	Specific	58.45	58.45	58.45	3.89	169	>gi|13654237|ref|NP_008835.5| DNA-dependent protein kinase catalytic subunit isoform 1 [Homo sapiens]	40068	150508_NMooney_Jackson_RRV9_01.48458.48458.2	controllerType=0 controllerNumber=1 scan=48458	88.0697
37756:2	1	K.GGSWIQEINVAEK.N			715.868	2	1430.73	1430.73	0	1	4024	Specific	376.65	207.65	207.65	7.65	169	>gi|13654237|ref|NP_008835.5| DNA-dependent protein kinase catalytic subunit isoform 1 [Homo sapiens]	40068	150508_NMooney_Jackson_RRV9_01.47955.47955.2	controllerType=0 controllerNumber=1 scan=47955	87.426
39291:3	1	K.LAGANPAVITC[+71.037]DELLLGHEK.A		C[+71]	712.378	3	2135.12	2135.12	0	1	4051	Specific	483.59	416.43	416.43	10.32	169	>gi|13654237|ref|NP_008835.5| DNA-dependent protein kinase catalytic subunit isoform 1 [Homo sapiens]	40068	150508_NMooney_Jackson_RRV9_01.49640.49640.3	controllerType=0 controllerNumber=1 scan=49640	89.4221
25697:2	1	R.AQEPESGLSEETQVK.C			816.393	2	1631.78	1631.78	0	1.8	4091	Specific	468.7	358.79	358.79	8.67	169	>gi|13654237|ref|NP_008835.5| DNA-dependent protein kinase catalytic subunit isoform 1 [Homo sapiens]	40068	150508_NMooney_Jackson_RRV9_01.33231.33231.2	controllerType=0 controllerNumber=1 scan=33231	62.3852
31352:2	1	K.C[+71.037]LM[+15.995]DQATDPNILGR.T		C[+71], M[+16]	817.389	2	1633.77	1633.77	0	1.9	4106	Specific	83.71	83.71	83.71	4.4	169	>gi|13654237|ref|NP_008835.5| DNA-dependent protein kinase catalytic subunit isoform 1 [Homo sapiens]	40068	150508_NMooney_Jackson_RRV9_01.40300.40300.3	controllerType=0 controllerNumber=1 scan=40300	75.0226
31348:2	1	K.C[+71.037]LM[+15.995]DQATDPNILGR.T		C[+71], M[+16]	817.387	2	1633.77	1633.77	0	-0.2	4106	Specific	163.24	128.11	128.11	5.39	169	>gi|13654237|ref|NP_008835.5| DNA-dependent protein kinase catalytic subunit isoform 1 [Homo sapiens]	40068	150508_NMooney_Jackson_RRV9_01.40294.40294.2	controllerType=0 controllerNumber=1 scan=40294	75.0084
32446:2	2	R.SGYRSGGGFSSGSAGIIN[+0.984]YQR.R		N[+1]	1061.5	2	2121.99	2121.99	0	0	9	Specific	30.91	30.91	30.91	1.84	84	>gi|119395750|ref|NP_006112.3| keratin, type II cytoskeletal 1 [Homo sapiens]	57893	150508_NMooney_Jackson_RRV9_01.41641.41641.2	controllerType=0 controllerNumber=1 scan=41641	77.299
31259:2	2	R.SGGGFSSGSAGIINYQR.R			829.395	2	1657.78	1657.79	0	-5.6	13	Specific	234.06	221.71	221.71	5.35	84	>gi|119395750|ref|NP_006112.3| keratin, type II cytoskeletal 1 [Homo sapiens]	57893	150508_NMooney_Jackson_RRV9_01.40191.40191.2	controllerType=0 controllerNumber=1 scan=40191	74.8789
31888:2	2	R.SGGGFSSGSAGIIN[+0.984]YQR.R		N[+1]	829.897	2	1658.79	1658.78	0	6.2	13	Specific	153.93	110.72	110.72	3.06	84	>gi|119395750|ref|NP_006112.3| keratin, type II cytoskeletal 1 [Homo sapiens]	57893	150508_NMooney_Jackson_RRV9_01.40959.40959.2	controllerType=0 controllerNumber=1 scan=40959	76.1755
32274:2	2	R.SGGGFSSGSAGIIN[+0.984]YQR.R		N[+1]	829.894	2	1658.78	1658.78	0	2.3	13	Specific	390.39	279.18	279.18	7.22	84	>gi|119395750|ref|NP_006112.3| keratin, type II cytoskeletal 1 [Homo sapiens]	57893	150508_NMooney_Jackson_RRV9_01.41428.41428.2	controllerType=0 controllerNumber=1 scan=41428	76.9372
29018:2	2	R.FSSC[+71.037]GGGGGSFGAGGGFGSR.S		C[+71]	890.381	2	1779.75	1779.75	0	2.3	46	Specific	225.26	225.26	225.26	7.42	84	>gi|119395750|ref|NP_006112.3| keratin, type II cytoskeletal 1 [Homo sapiens]	57893	150508_NMooney_Jackson_RRV9_01.37513.37513.2	controllerType=0 controllerNumber=1 scan=37513	70.7651
28974:2	2	R.FSSC[+71.037]GGGGGSFGAGGGFGSR.S		C[+71]	890.379	2	1779.75	1779.75	0	0.3	46	Specific	472.23	400.4	400.4	10.17	84	>gi|119395750|ref|NP_006112.3| keratin, type II cytoskeletal 1 [Homo sapiens]	57893	150508_NMooney_Jackson_RRV9_01.37456.37456.2	controllerType=0 controllerNumber=1 scan=37456	70.6536
28512:2	2	R.SLVNLGGSK.S			437.752	2	874.496	874.499	0	-3.7	66	Specific	132.28	26.93	26.93	1.72	84	>gi|119395750|ref|NP_006112.3| keratin, type II cytoskeletal 1 [Homo sapiens]	57893	150508_NMooney_Jackson_RRV9_01.36875.36875.2	controllerType=0 controllerNumber=1 scan=36875	69.5655
28161:2	2	R.SLVNLGGSK.S			437.753	2	874.499	874.499	0	0	66	Specific	549.68	247.26	247.26	7.4	84	>gi|119395750|ref|NP_006112.3| keratin, type II cytoskeletal 1 [Homo sapiens]	57893	150508_NMooney_Jackson_RRV9_01.36419.36419.2	controllerType=0 controllerNumber=1 scan=36419	68.6379
27223:2	2	R.SLVN[+0.984]LGGSK.S		N[+1]	438.245	2	875.483	875.483	0	-0.1	66	Specific	188.86	16.47	16.47	1.42	84	>gi|119395750|ref|NP_006112.3| keratin, type II cytoskeletal 1 [Homo sapiens]	57893	150508_NMooney_Jackson_RRV9_01.35267.35267.2	controllerType=0 controllerNumber=1 scan=35267	66.6687
28630:2	2	R.SLVN[+0.984]LGGSK.S		N[+1]	438.246	2	875.484	875.483	0	0.9	66	Specific	329.26	64.66	64.66	6.25	84	>gi|119395750|ref|NP_006112.3| keratin, type II cytoskeletal 1 [Homo sapiens]	57893	150508_NMooney_Jackson_RRV9_01.37036.37036.2	controllerType=0 controllerNumber=1 scan=37036	69.9147
35894:3	2	R.SLVNLGGSKSISISVAR.G			563.328	3	1687.97	1687.97	0	-0.6	66	Specific	34.91	34.91	34.91	2.42	84	>gi|119395750|ref|NP_006112.3| keratin, type II cytoskeletal 1 [Homo sapiens]	57893	150508_NMooney_Jackson_RRV9_01.45827.45827.3	controllerType=0 controllerNumber=1 scan=45827	84.2873
29443:2	2	K.SISISVAR.G			416.748	2	832.488	832.489	0	-0.9	75	Specific	184.68	34.16	34.16	2.5	84	>gi|119395750|ref|NP_006112.3| keratin, type II cytoskeletal 1 [Homo sapiens]	57893	150508_NMooney_Jackson_RRV9_01.38028.38028.3	controllerType=0 controllerNumber=1 scan=38028	71.634
27001:2	2	K.SISISVAR.G			416.748	2	832.489	832.489	0	0.1	75	Specific	207.64	56.2	56.2	3.91	84	>gi|119395750|ref|NP_006112.3| keratin, type II cytoskeletal 1 [Homo sapiens]	57893	150508_NMooney_Jackson_RRV9_01.34970.34970.2	controllerType=0 controllerNumber=1 scan=34970	66.0224
29016:2	2	K.SISISVAR.G			416.748	2	832.489	832.489	0	0.1	75	Specific	309.67	93.96	93.96	6.47	84	>gi|119395750|ref|NP_006112.3| keratin, type II cytoskeletal 1 [Homo sapiens]	57893	150508_NMooney_Jackson_RRV9_01.37511.37511.2	controllerType=0 controllerNumber=1 scan=37511	70.7622
29411:2	2	K.SISISVAR.G			416.748	2	832.49	832.489	0	1.2	75	Specific	350.93	80.52	80.52	6.51	84	>gi|119395750|ref|NP_006112.3| keratin, type II cytoskeletal 1 [Homo sapiens]	57893	150508_NMooney_Jackson_RRV9_01.37985.37985.2	controllerType=0 controllerNumber=1 scan=37985	71.5308
28650:2	2	K.SISISVAR.G			416.748	2	832.489	832.489	0	0.5	75	Specific	494.88	151.89	151.89	7.22	84	>gi|119395750|ref|NP_006112.3| keratin, type II cytoskeletal 1 [Homo sapiens]	57893	150508_NMooney_Jackson_RRV9_01.37061.37061.2	controllerType=0 controllerNumber=1 scan=37061	69.9598
26286:2	2	K.SISISVAR[+14.016]GGGR.G		R[+14]	587.339	2	1173.67	1173.67	0	1.5	75	Specific	220.06	51.12	51.12	3.63	84	>gi|119395750|ref|NP_006112.3| keratin, type II cytoskeletal 1 [Homo sapiens]	57893	150508_NMooney_Jackson_RRV9_01.34042.34042.2	controllerType=0 controllerNumber=1 scan=34042	64.2082
35975:3	2	R.EREQIKSLNNQFASFIDK.V			723.044	3	2167.12	2167.11	0	1.6	180	Specific	56.42	56.42	56.42	1.85	84	>gi|119395750|ref|NP_006112.3| keratin, type II cytoskeletal 1 [Homo sapiens]	57893	150508_NMooney_Jackson_RRV9_01.45928.45928.3	controllerType=0 controllerNumber=1 scan=45928	84.491
36020:3	2	R.EREQIKSLNNQFASFIDK.V			723.044	3	2167.12	2167.11	0	1.1	180	Specific	233.7	233.7	233.7	5.9	84	>gi|119395750|ref|NP_006112.3| keratin, type II cytoskeletal 1 [Homo sapiens]	57893	150508_NMooney_Jackson_RRV9_01.45978.45978.3	controllerType=0 controllerNumber=1 scan=45978	84.5568
36241:2	2	K.SLNNQFASFIDK.V			692.348	2	1383.69	1383.69	0	-1.3	186	Specific	239.94	100.8	100.8	5.17	84	>gi|119395750|ref|NP_006112.3| keratin, type II cytoskeletal 1 [Homo sapiens]	57893	150508_NMooney_Jackson_RRV9_01.46242.46242.2	controllerType=0 controllerNumber=1 scan=46242	84.9884
36253:2	2	K.SLNNQFASFIDK.V			692.35	2	1383.69	1383.69	0	2.3	186	Specific	269.72	170.19	170.19	6.77	84	>gi|119395750|ref|NP_006112.3| keratin, type II cytoskeletal 1 [Homo sapiens]	57893	150508_NMooney_Jackson_RRV9_01.46255.46255.2	controllerType=0 controllerNumber=1 scan=46255	85.0143
38820:2	2	K.SLNNQFASFIDK.V			692.347	2	1383.69	1383.69	0	-2.1	186	Specific	472.56	219.77	219.77	6.29	84	>gi|119395750|ref|NP_006112.3| keratin, type II cytoskeletal 1 [Homo sapiens]	57893	150508_NMooney_Jackson_RRV9_01.49126.49126.2	controllerType=0 controllerNumber=1 scan=49126	88.8336
38738:2	2	K.SLN[+0.984]NQFASFIDK.V		N[+1]	692.841	2	1384.68	1384.67	0	0.8	186	Specific	425.88	266.99	15.08	7.58	84	>gi|119395750|ref|NP_006112.3| keratin, type II cytoskeletal 1 [Homo sapiens]	57893	150508_NMooney_Jackson_RRV9_01.49036.49036.2	controllerType=0 controllerNumber=1 scan=49036	88.7319
37917:2	2	K.SLNN[+0.984]QFASFIDK.V		N[+1]	692.842	2	1384.68	1384.67	0	2.5	186	Specific	481.25	302.25	46.88	7.51	84	>gi|119395750|ref|NP_006112.3| keratin, type II cytoskeletal 1 [Homo sapiens]	57893	150508_NMooney_Jackson_RRV9_01.48130.48130.2	controllerType=0 controllerNumber=1 scan=48130	87.6137
34968:2	2	R.FLEQQNQVLQTK.W			738.397	2	1475.79	1475.79	0	0.6	200	Specific	28.6	2.98	2.98	1.85	84	>gi|119395750|ref|NP_006112.3| keratin, type II cytoskeletal 1 [Homo sapiens]	57893	150508_NMooney_Jackson_RRV9_01.44696.44696.2	controllerType=0 controllerNumber=1 scan=44696	82.3132
30474:2	2	R.FLEQQNQVLQTK.W			738.397	2	1475.79	1475.79	0	1.3	200	Specific	85.28	46.81	46.81	4.11	84	>gi|119395750|ref|NP_006112.3| keratin, type II cytoskeletal 1 [Homo sapiens]	57893	150508_NMooney_Jackson_RRV9_01.39276.39276.4	controllerType=0 controllerNumber=1 scan=39276	73.5151
29361:2	2	R.FLEQQNQVLQTK.W			738.393	2	1475.78	1475.79	0	-5	200	Specific	212.36	84.6	84.6	2.95	84	>gi|119395750|ref|NP_006112.3| keratin, type II cytoskeletal 1 [Homo sapiens]	57893	150508_NMooney_Jackson_RRV9_01.37921.37921.2	controllerType=0 controllerNumber=1 scan=37921	71.3977
28346:2	2	R.FLEQQNQVLQTK.W			738.397	2	1475.79	1475.79	0	0.9	200	Specific	227.65	173.88	173.88	7.11	84	>gi|119395750|ref|NP_006112.3| keratin, type II cytoskeletal 1 [Homo sapiens]	57893	150508_NMooney_Jackson_RRV9_01.36633.36633.2	controllerType=0 controllerNumber=1 scan=36633	68.9652
29008:2	2	R.FLEQQNQVLQTK.W			738.397	2	1475.79	1475.79	0	0.5	200	Specific	391.94	214.29	214.29	7.69	84	>gi|119395750|ref|NP_006112.3| keratin, type II cytoskeletal 1 [Homo sapiens]	57893	150508_NMooney_Jackson_RRV9_01.37501.37501.2	controllerType=0 controllerNumber=1 scan=37501	70.7489
28546:2	2	R.FLEQQNQVLQTK.W			738.398	2	1475.79	1475.79	0	2.1	200	Specific	432.86	233.01	233.01	7.16	84	>gi|119395750|ref|NP_006112.3| keratin, type II cytoskeletal 1 [Homo sapiens]	57893	150508_NMooney_Jackson_RRV9_01.36929.36929.2	controllerType=0 controllerNumber=1 scan=36929	69.7236
28897:2	2	R.FLEQQNQVLQTK.W			738.397	2	1475.79	1475.79	0	1.6	200	Specific	447.3	242.06	242.06	7.95	84	>gi|119395750|ref|NP_006112.3| keratin, type II cytoskeletal 1 [Homo sapiens]	57893	150508_NMooney_Jackson_RRV9_01.37360.37360.2	controllerType=0 controllerNumber=1 scan=37360	70.4849
30203:2	2	R.FLEQQN[+0.984]QVLQTK.W		N[+1]	738.889	2	1476.77	1476.77	0	1	200	Specific	128.31	24.76	24.76	3.62	84	>gi|119395750|ref|NP_006112.3| keratin, type II cytoskeletal 1 [Homo sapiens]	57893	150508_NMooney_Jackson_RRV9_01.38949.38949.2	controllerType=0 controllerNumber=1 scan=38949	73.0313
30189:2	2	R.FLEQQN[+0.984]QVLQTK.W		N[+1]	738.89	2	1476.77	1476.77	0	1.9	200	Specific	179.34	74.2	74.2	5.07	84	>gi|119395750|ref|NP_006112.3| keratin, type II cytoskeletal 1 [Homo sapiens]	57893	150508_NMooney_Jackson_RRV9_01.38933.38933.2	controllerType=0 controllerNumber=1 scan=38933	73.0089
29444:2	2	R.FLEQQN[+0.984]QVLQTK.W		N[+1]	738.888	2	1476.77	1476.77	0	-0.1	200	Specific	211.25	70.06	70.06	4.5	84	>gi|119395750|ref|NP_006112.3| keratin, type II cytoskeletal 1 [Homo sapiens]	57893	150508_NMooney_Jackson_RRV9_01.38029.38029.2	controllerType=0 controllerNumber=1 scan=38029	71.6353
29520:2	2	R.FLEQQN[+0.984]QVLQTK.W		N[+1]	738.89	2	1476.77	1476.77	0	1.8	200	Specific	427.33	181.99	181.99	7.53	84	>gi|119395750|ref|NP_006112.3| keratin, type II cytoskeletal 1 [Homo sapiens]	57893	150508_NMooney_Jackson_RRV9_01.38122.38122.2	controllerType=0 controllerNumber=1 scan=38122	71.7826
37477:3	2	R.FLEQQN[+0.984]QVLQTK[+14.016]WELLQQVDTSTR.T		K[+14], N[+1]	983.176	3	2947.51	2947.52	0	-0.7	200	Specific	1.68	1.68	1.68	0.83	84	>gi|119395750|ref|NP_006112.3| keratin, type II cytoskeletal 1 [Homo sapiens]	57893	150508_NMooney_Jackson_RRV9_01.47648.47648.3	controllerType=0 controllerNumber=1 scan=47648	87.0455
34680:2	2	K.WELLQQVDTSTR.T			738.374	2	1475.74	1475.75	0	-5.6	212	Specific	29.48	29.48	29.48	1.09	84	>gi|119395750|ref|NP_006112.3| keratin, type II cytoskeletal 1 [Homo sapiens]	57893	150508_NMooney_Jackson_RRV9_01.44344.44344.3	controllerType=0 controllerNumber=1 scan=44344	81.681
38232:2	2	K.WELLQQVDTSTR.T			738.381	2	1475.75	1475.75	0	3.9	212	Specific	235.82	153.86	153.86	5.5	84	>gi|119395750|ref|NP_006112.3| keratin, type II cytoskeletal 1 [Homo sapiens]	57893	150508_NMooney_Jackson_RRV9_01.48497.48497.3	controllerType=0 controllerNumber=1 scan=48497	88.1306
38229:2	2	K.WELLQQVDTSTR.T			738.378	2	1475.75	1475.75	0	0.2	212	Specific	391.67	217.08	217.08	7.91	84	>gi|119395750|ref|NP_006112.3| keratin, type II cytoskeletal 1 [Homo sapiens]	57893	150508_NMooney_Jackson_RRV9_01.48493.48493.3	controllerType=0 controllerNumber=1 scan=48493	88.1202
37837:2	2	K.WELLQQVDTSTR.T			738.379	2	1475.75	1475.75	0	1.6	212	Specific	542.67	354.62	354.62	8.15	84	>gi|119395750|ref|NP_006112.3| keratin, type II cytoskeletal 1 [Homo sapiens]	57893	150508_NMooney_Jackson_RRV9_01.48045.48045.2	controllerType=0 controllerNumber=1 scan=48045	87.5256
38823:3	2	R.THNLEPYFESFIN[+0.984]NLRR.R		N[+1]	717.693	3	2151.06	2151.06	0	1.3	224	Specific	45.47	45.47	45.47	1.64	84	>gi|119395750|ref|NP_006112.3| keratin, type II cytoskeletal 1 [Homo sapiens]	57893	150508_NMooney_Jackson_RRV9_01.49128.49128.3	controllerType=0 controllerNumber=1 scan=49128	88.8355
24452:2	2	K.SDQSRLDSELK.N			639.321	2	1277.63	1277.63	0	0.6	247	Specific	305.4	106.39	106.39	5.08	84	>gi|119395750|ref|NP_006112.3| keratin, type II cytoskeletal 1 [Homo sapiens]	57893	150508_NMooney_Jackson_RRV9_01.31360.31360.2	controllerType=0 controllerNumber=1 scan=31360	57.3861
24624:2	2	K.SDQSRLDSELK.N			639.321	2	1277.63	1277.63	0	0.5	247	Specific	419.32	201.52	201.52	5.67	84	>gi|119395750|ref|NP_006112.3| keratin, type II cytoskeletal 1 [Homo sapiens]	57893	150508_NMooney_Jackson_RRV9_01.31631.31631.2	controllerType=0 controllerNumber=1 scan=31631	58.1516
37391:3	2	R.LDSELKNMQDMVEDYR.N			662.637	3	1985.9	1985.89	0	0.9	252	Specific	209.79	209.79	209.79	4.69	84	>gi|119395750|ref|NP_006112.3| keratin, type II cytoskeletal 1 [Homo sapiens]	57893	150508_NMooney_Jackson_RRV9_01.47554.47554.3	controllerType=0 controllerNumber=1 scan=47554	86.9398
26205:3	2	R.LDSELKNM[+15.995]QDM[+15.995]VEDYR.N		M[+16]*2	673.299	3	2017.88	2017.88	0	-0.9	252	Specific	101.07	101.07	101.07	1.92	84	>gi|119395750|ref|NP_006112.3| keratin, type II cytoskeletal 1 [Homo sapiens]	57893	150508_NMooney_Jackson_RRV9_01.33928.33928.3	controllerType=0 controllerNumber=1 scan=33928	63.9515
27008:2	2	K.NMQDMVEDYR.N			650.769	2	1300.53	1300.53	0	0.4	258	Specific	167.95	126.01	126.01	4.37	84	>gi|119395750|ref|NP_006112.3| keratin, type II cytoskeletal 1 [Homo sapiens]	57893	150508_NMooney_Jackson_RRV9_01.34978.34978.2	controllerType=0 controllerNumber=1 scan=34978	66.0389
30410:2	2	K.NMQDMVEDYR.N			650.769	2	1300.53	1300.53	0	0.3	258	Specific	497.23	405.26	405.26	8.25	84	>gi|119395750|ref|NP_006112.3| keratin, type II cytoskeletal 1 [Homo sapiens]	57893	150508_NMooney_Jackson_RRV9_01.39198.39198.2	controllerType=0 controllerNumber=1 scan=39198	73.403
26545:2	2	K.NMQDM[+15.995]VEDYR.N		M[+16]	658.767	2	1316.53	1316.52	0	1.2	258	Specific	105.88	51.82	51.82	4.37	84	>gi|119395750|ref|NP_006112.3| keratin, type II cytoskeletal 1 [Homo sapiens]	57893	150508_NMooney_Jackson_RRV9_01.34387.34387.2	controllerType=0 controllerNumber=1 scan=34387	64.9063
25747:2	2	K.NM[+15.995]QDMVEDYR.N		M[+16]	658.766	2	1316.53	1316.52	0	0.6	258	Specific	232.83	187.4	36.18	6.2	84	>gi|119395750|ref|NP_006112.3| keratin, type II cytoskeletal 1 [Homo sapiens]	57893	150508_NMooney_Jackson_RRV9_01.33295.33295.2	controllerType=0 controllerNumber=1 scan=33295	62.5329
25856:2	2	K.NM[+15.995]QDMVEDYR.N		M[+16]	658.766	2	1316.52	1316.52	0	0.1	258	Specific	242.24	134.47	29.53	5.49	84	>gi|119395750|ref|NP_006112.3| keratin, type II cytoskeletal 1 [Homo sapiens]	57893	150508_NMooney_Jackson_RRV9_01.33440.33440.3	controllerType=0 controllerNumber=1 scan=33440	62.8542
25771:2	2	K.NM[+15.995]QDMVEDYR.N		M[+16]	658.767	2	1316.53	1316.52	0	1.4	258	Specific	269.83	129.16	75.72	6.67	84	>gi|119395750|ref|NP_006112.3| keratin, type II cytoskeletal 1 [Homo sapiens]	57893	150508_NMooney_Jackson_RRV9_01.33328.33328.2	controllerType=0 controllerNumber=1 scan=33328	62.6013
25997:2	2	K.NMQDM[+15.995]VEDYR.N		M[+16]	658.766	2	1316.53	1316.52	0	0.9	258	Specific	410.59	284.1	206.48	7.11	84	>gi|119395750|ref|NP_006112.3| keratin, type II cytoskeletal 1 [Homo sapiens]	57893	150508_NMooney_Jackson_RRV9_01.33649.33649.2	controllerType=0 controllerNumber=1 scan=33649	63.3669
26266:2	2	K.NMQDM[+15.995]VEDYR.N		M[+16]	658.766	2	1316.53	1316.52	0	0.8	258	Specific	454.27	282.12	191.34	7.22	84	>gi|119395750|ref|NP_006112.3| keratin, type II cytoskeletal 1 [Homo sapiens]	57893	150508_NMooney_Jackson_RRV9_01.34013.34013.2	controllerType=0 controllerNumber=1 scan=34013	64.1297
27761:2	2	K.N[+0.984]M[+15.995]QDMVEDYR.N		M[+16], N[+1]	659.258	2	1317.51	1317.51	0	0.1	258	Specific	62.75	57.7	37.35	2.57	84	>gi|119395750|ref|NP_006112.3| keratin, type II cytoskeletal 1 [Homo sapiens]	57893	150508_NMooney_Jackson_RRV9_01.35928.35928.2	controllerType=0 controllerNumber=1 scan=35928	67.7778
23291:2	2	K.NM[+15.995]QDM[+15.995]VEDYR.N		M[+16]*2	666.764	2	1332.52	1332.52	0	1.6	258	Specific	108.65	108.65	108.65	4.21	84	>gi|119395750|ref|NP_006112.3| keratin, type II cytoskeletal 1 [Homo sapiens]	57893	150508_NMooney_Jackson_RRV9_01.29683.29683.2	controllerType=0 controllerNumber=1 scan=29683	53.0794
24471:2	2	K.NM[+15.995]QDM[+15.995]VEDYR.N		M[+16]*2	666.764	2	1332.52	1332.52	0	1	258	Specific	130.74	108.94	108.94	2.61	84	>gi|119395750|ref|NP_006112.3| keratin, type II cytoskeletal 1 [Homo sapiens]	57893	150508_NMooney_Jackson_RRV9_01.31389.31389.2	controllerType=0 controllerNumber=1 scan=31389	57.4709
24078:2	2	K.NM[+15.995]QDM[+15.995]VEDYR.N		M[+16]*2	666.764	2	1332.52	1332.52	0	1.4	258	Specific	179.29	172.96	172.96	4.79	84	>gi|119395750|ref|NP_006112.3| keratin, type II cytoskeletal 1 [Homo sapiens]	57893	150508_NMooney_Jackson_RRV9_01.30833.30833.2	controllerType=0 controllerNumber=1 scan=30833	56.1418
26931:2	2	K.N[+0.984]MQDM[+15.995]VEDYR.N		M[+16], N[+1]	659.257	2	1317.51	1317.51	0	-1.4	258	Specific	245.28	120.84	68.63	4.99	84	>gi|119395750|ref|NP_006112.3| keratin, type II cytoskeletal 1 [Homo sapiens]	57893	150508_NMooney_Jackson_RRV9_01.34882.34882.2	controllerType=0 controllerNumber=1 scan=34882	65.8517
26980:2	2	K.N[+0.984]MQDM[+15.995]VEDYR.N		M[+16], N[+1]	659.258	2	1317.51	1317.51	0	-0.6	258	Specific	302.83	130.34	95.72	6.88	84	>gi|119395750|ref|NP_006112.3| keratin, type II cytoskeletal 1 [Homo sapiens]	57893	150508_NMooney_Jackson_RRV9_01.34947.34947.2	controllerType=0 controllerNumber=1 scan=34947	65.988
23558:2	2	K.NM[+15.995]QDM[+15.995]VEDYR.N		M[+16]*2	666.764	2	1332.52	1332.52	0	1	258	Specific	340.46	214.61	214.61	7.04	84	>gi|119395750|ref|NP_006112.3| keratin, type II cytoskeletal 1 [Homo sapiens]	57893	150508_NMooney_Jackson_RRV9_01.30045.30045.2	controllerType=0 controllerNumber=1 scan=30045	53.8572
23828:2	2	K.NM[+15.995]QDM[+15.995]VEDYR.N		M[+16]*2	666.764	2	1332.52	1332.52	0	1.2	258	Specific	349.52	253.93	253.93	7.11	84	>gi|119395750|ref|NP_006112.3| keratin, type II cytoskeletal 1 [Homo sapiens]	57893	150508_NMooney_Jackson_RRV9_01.30454.30454.2	controllerType=0 controllerNumber=1 scan=30454	55.0397
23720:2	2	K.NM[+15.995]QDM[+15.995]VEDYR.N		M[+16]*2	666.764	2	1332.52	1332.52	0	0.9	258	Specific	353.69	210.31	210.31	7.16	84	>gi|119395750|ref|NP_006112.3| keratin, type II cytoskeletal 1 [Homo sapiens]	57893	150508_NMooney_Jackson_RRV9_01.30295.30295.2	controllerType=0 controllerNumber=1 scan=30295	54.6159
23900:2	2	K.NM[+15.995]QDM[+15.995]VEDYR.N		M[+16]*2	666.764	2	1332.52	1332.52	0	1	258	Specific	387.65	225.57	225.57	7.22	84	>gi|119395750|ref|NP_006112.3| keratin, type II cytoskeletal 1 [Homo sapiens]	57893	150508_NMooney_Jackson_RRV9_01.30567.30567.2	controllerType=0 controllerNumber=1 scan=30567	55.3789
26670:2	2	K.N[+0.984]MQDM[+15.995]VEDYR.N		M[+16], N[+1]	659.257	2	1317.51	1317.51	0	-0.9	258	Specific	398.79	236.1	136.89	6.39	84	>gi|119395750|ref|NP_006112.3| keratin, type II cytoskeletal 1 [Homo sapiens]	57893	150508_NMooney_Jackson_RRV9_01.34551.34551.2	controllerType=0 controllerNumber=1 scan=34551	65.2257
22935:2	2	R.NKYEDEINK.R			576.781	2	1152.55	1152.55	0	0.9	268	Specific	282.53	139.06	139.06	5.16	84	>gi|119395750|ref|NP_006112.3| keratin, type II cytoskeletal 1 [Homo sapiens]	57893	150508_NMooney_Jackson_RRV9_01.29122.29122.2	controllerType=0 controllerNumber=1 scan=29122	51.4821
22755:2	2	R.NKYEDEINK.R			576.78	2	1152.55	1152.55	0	0.4	268	Specific	334.57	132.2	132.2	5.32	84	>gi|119395750|ref|NP_006112.3| keratin, type II cytoskeletal 1 [Homo sapiens]	57893	150508_NMooney_Jackson_RRV9_01.28835.28835.2	controllerType=0 controllerNumber=1 scan=28835	50.6582
22571:2	2	R.NKYEDEINK.R			576.78	2	1152.55	1152.55	0	0.3	268	Specific	337.44	179.8	179.8	5.64	84	>gi|119395750|ref|NP_006112.3| keratin, type II cytoskeletal 1 [Homo sapiens]	57893	150508_NMooney_Jackson_RRV9_01.28551.28551.2	controllerType=0 controllerNumber=1 scan=28551	49.8848
22740:3	2	R.NKYEDEINKR.T			436.89	3	1308.65	1308.65	0	0.6	268	Specific	313.53	227.97	227.97	5.42	84	>gi|119395750|ref|NP_006112.3| keratin, type II cytoskeletal 1 [Homo sapiens]	57893	150508_NMooney_Jackson_RRV9_01.28812.28812.3	controllerType=0 controllerNumber=1 scan=28812	50.5749
27899:2	2	K.RTNAENEFVTIK.K			711.374	2	1421.74	1421.74	0	1.6	277	Specific	236.72	42.82	42.82	4.18	84	>gi|119395750|ref|NP_006112.3| keratin, type II cytoskeletal 1 [Homo sapiens]	57893	150508_NMooney_Jackson_RRV9_01.36094.36094.2	controllerType=0 controllerNumber=1 scan=36094	68.0469
29389:2	2	K.RTN[+0.984]AENEFVTIK.K		N[+1]	711.866	2	1422.73	1422.72	0	2	277	Specific	126.1	29.2	13.81	2.38	84	>gi|119395750|ref|NP_006112.3| keratin, type II cytoskeletal 1 [Homo sapiens]	57893	150508_NMooney_Jackson_RRV9_01.37954.37954.2	controllerType=0 controllerNumber=1 scan=37954	71.4525
27402:2	2	K.RTNAEN[+0.984]EFVTIK.K		N[+1]	711.863	2	1422.72	1422.72	0	-2.7	277	Specific	198.6	85.25	35.7	1.85	84	>gi|119395750|ref|NP_006112.3| keratin, type II cytoskeletal 1 [Homo sapiens]	57893	150508_NMooney_Jackson_RRV9_01.35499.35499.2	controllerType=0 controllerNumber=1 scan=35499	67.1163
29219:2	2	K.RTN[+0.984]AENEFVTIK.K		N[+1]	711.865	2	1422.72	1422.72	0	-0.2	277	Specific	244.12	89.49	89.49	5.52	84	>gi|119395750|ref|NP_006112.3| keratin, type II cytoskeletal 1 [Homo sapiens]	57893	150508_NMooney_Jackson_RRV9_01.37758.37758.2	controllerType=0 controllerNumber=1 scan=37758	71.1435
25324:3	2	K.RTNAENEFVTIKK.D			517.283	3	1549.83	1549.83	0	0.3	277	Specific	224.4	137.84	137.84	4.24	84	>gi|119395750|ref|NP_006112.3| keratin, type II cytoskeletal 1 [Homo sapiens]	57893	150508_NMooney_Jackson_RRV9_01.32681.32681.3	controllerType=0 controllerNumber=1 scan=32681	60.9523
25785:3	2	K.RTNAEN[+0.984]EFVTIKK.D		N[+1]	517.611	3	1550.82	1550.82	0	0.2	277	Specific	74.7	1.45	1.45	1	84	>gi|119395750|ref|NP_006112.3| keratin, type II cytoskeletal 1 [Homo sapiens]	57893	150508_NMooney_Jackson_RRV9_01.33349.33349.3	controllerType=0 controllerNumber=1 scan=33349	62.6519
26228:3	2	K.RTN[+0.984]AENEFVTIKK.D		N[+1]	517.611	3	1550.82	1550.82	0	0.3	277	Specific	351.81	174.25	93.87	6.13	84	>gi|119395750|ref|NP_006112.3| keratin, type II cytoskeletal 1 [Homo sapiens]	57893	150508_NMooney_Jackson_RRV9_01.33958.33958.3	controllerType=0 controllerNumber=1 scan=33958	64.0066
31532:2	2	R.TNAENEFVTIK.K			633.321	2	1265.63	1265.64	0	-2.6	278	Specific	189.04	57.92	57.92	2.55	84	>gi|119395750|ref|NP_006112.3| keratin, type II cytoskeletal 1 [Homo sapiens]	57893	150508_NMooney_Jackson_RRV9_01.40522.40522.2	controllerType=0 controllerNumber=1 scan=40522	75.4228
31958:2	2	R.TNAENEFVTIK.K			633.324	2	1265.64	1265.64	0	2.3	278	Specific	260.84	109.54	109.54	5.39	84	>gi|119395750|ref|NP_006112.3| keratin, type II cytoskeletal 1 [Homo sapiens]	57893	150508_NMooney_Jackson_RRV9_01.41044.41044.2	controllerType=0 controllerNumber=1 scan=41044	76.3281
30682:2	2	R.TNAENEFVTIK.K			633.323	2	1265.64	1265.64	0	0.6	278	Specific	323.9	168.8	168.8	7.08	84	>gi|119395750|ref|NP_006112.3| keratin, type II cytoskeletal 1 [Homo sapiens]	57893	150508_NMooney_Jackson_RRV9_01.39522.39522.2	controllerType=0 controllerNumber=1 scan=39522	73.9224
31019:2	2	R.TNAENEFVTIK.K			633.324	2	1265.64	1265.64	0	2.2	278	Specific	500.27	309.92	309.92	6.87	84	>gi|119395750|ref|NP_006112.3| keratin, type II cytoskeletal 1 [Homo sapiens]	57893	150508_NMooney_Jackson_RRV9_01.39926.39926.2	controllerType=0 controllerNumber=1 scan=39926	74.5359
31109:2	2	R.TNAENEFVTIK.K			633.323	2	1265.64	1265.64	0	1.6	278	Specific	579.57	340.68	340.68	8.4	84	>gi|119395750|ref|NP_006112.3| keratin, type II cytoskeletal 1 [Homo sapiens]	57893	150508_NMooney_Jackson_RRV9_01.40029.40029.2	controllerType=0 controllerNumber=1 scan=40029	74.6864
31550:2	2	R.TN[+0.984]AENEFVTIK.K		N[+1]	633.814	2	1266.62	1266.62	0	-1	278	Specific	160.68	107.23	8.47	3.9	84	>gi|119395750|ref|NP_006112.3| keratin, type II cytoskeletal 1 [Homo sapiens]	57893	150508_NMooney_Jackson_RRV9_01.40545.40545.2	controllerType=0 controllerNumber=1 scan=40545	75.4658
29908:2	2	R.TNAEN[+0.984]EFVTIK.K		N[+1]	633.815	2	1266.62	1266.62	0	1.5	278	Specific	251.95	144.56	144.56	6.37	84	>gi|119395750|ref|NP_006112.3| keratin, type II cytoskeletal 1 [Homo sapiens]	57893	150508_NMooney_Jackson_RRV9_01.38587.38587.2	controllerType=0 controllerNumber=1 scan=38587	72.4575
31546:2	2	R.TN[+0.984]AENEFVTIK.K		N[+1]	633.816	2	1266.62	1266.62	0	2.1	278	Specific	430.93	171.86	123.42	6.64	84	>gi|119395750|ref|NP_006112.3| keratin, type II cytoskeletal 1 [Homo sapiens]	57893	150508_NMooney_Jackson_RRV9_01.40539.40539.4	controllerType=0 controllerNumber=1 scan=40539	75.4541
27039:2	2	R.TNAENEFVTIKK.D			697.37	2	1393.73	1393.73	0	1.1	278	Specific	270.14	128.11	128.11	5.87	84	>gi|119395750|ref|NP_006112.3| keratin, type II cytoskeletal 1 [Homo sapiens]	57893	150508_NMooney_Jackson_RRV9_01.35023.35023.2	controllerType=0 controllerNumber=1 scan=35023	66.1451
26871:2	2	R.TNAENEFVTIKK.D			697.37	2	1393.73	1393.73	0	0.6	278	Specific	472.11	289.06	289.06	6.44	84	>gi|119395750|ref|NP_006112.3| keratin, type II cytoskeletal 1 [Homo sapiens]	57893	150508_NMooney_Jackson_RRV9_01.34813.34813.2	controllerType=0 controllerNumber=1 scan=34813	65.7412
27364:2	2	R.TN[+0.984]AENEFVTIKK.D		N[+1]	697.861	2	1394.71	1394.72	0	-0.8	278	Specific	115.88	47.53	47.53	1.49	84	>gi|119395750|ref|NP_006112.3| keratin, type II cytoskeletal 1 [Homo sapiens]	57893	150508_NMooney_Jackson_RRV9_01.35448.35448.2	controllerType=0 controllerNumber=1 scan=35448	67.0096
27834:3	2	R.TNAEN[+0.984]EFVTIKK.D		N[+1]	465.577	3	1394.72	1394.72	0	-0.3	278	Specific	135.39	41.17	41.17	2.42	84	>gi|119395750|ref|NP_006112.3| keratin, type II cytoskeletal 1 [Homo sapiens]	57893	150508_NMooney_Jackson_RRV9_01.36012.36012.3	controllerType=0 controllerNumber=1 scan=36012	67.8883
27444:3	2	R.TN[+0.984]AENEFVTIKK.D		N[+1]	465.577	3	1394.72	1394.72	0	0	278	Specific	176.39	31.92	31.92	2.7	84	>gi|119395750|ref|NP_006112.3| keratin, type II cytoskeletal 1 [Homo sapiens]	57893	150508_NMooney_Jackson_RRV9_01.35552.35552.2	controllerType=0 controllerNumber=1 scan=35552	67.2169
26121:2	2	R.TNAEN[+0.984]EFVTIKK.D		N[+1]	697.861	2	1394.71	1394.72	0	-1.6	278	Specific	206.3	93.07	93.07	2.49	84	>gi|119395750|ref|NP_006112.3| keratin, type II cytoskeletal 1 [Homo sapiens]	57893	150508_NMooney_Jackson_RRV9_01.33816.33816.2	controllerType=0 controllerNumber=1 scan=33816	63.7227
26134:3	2	R.TNAEN[+0.984]EFVTIKK.D		N[+1]	465.577	3	1394.72	1394.72	0	0.2	278	Specific	274.51	122.89	122.89	6.27	84	>gi|119395750|ref|NP_006112.3| keratin, type II cytoskeletal 1 [Homo sapiens]	57893	150508_NMooney_Jackson_RRV9_01.33831.33831.3	controllerType=0 controllerNumber=1 scan=33831	63.7443
21955:2	2	K.KDVDGAYMTK.V			564.274	2	1127.54	1127.54	0	0.8	289	Specific	232.86	63.88	63.88	4.26	84	>gi|119395750|ref|NP_006112.3| keratin, type II cytoskeletal 1 [Homo sapiens]	57893	150508_NMooney_Jackson_RRV9_01.27561.27561.2	controllerType=0 controllerNumber=1 scan=27561	47.0459
22917:2	2	K.KDVDGAYMTK.V			564.274	2	1127.54	1127.54	0	0.4	289	Specific	344.7	114.69	114.69	5.98	84	>gi|119395750|ref|NP_006112.3| keratin, type II cytoskeletal 1 [Homo sapiens]	57893	150508_NMooney_Jackson_RRV9_01.29088.29088.2	controllerType=0 controllerNumber=1 scan=29088	51.3632
22551:2	2	K.KDVDGAYMTK.V			564.275	2	1127.54	1127.54	0	2.5	289	Specific	398.72	112.87	112.87	5.65	84	>gi|119395750|ref|NP_006112.3| keratin, type II cytoskeletal 1 [Homo sapiens]	57893	150508_NMooney_Jackson_RRV9_01.28525.28525.2	controllerType=0 controllerNumber=1 scan=28525	49.8381
22222:2	2	K.KDVDGAYMTK.V			564.274	2	1127.54	1127.54	0	0.9	289	Specific	410.35	147.39	147.39	6.23	84	>gi|119395750|ref|NP_006112.3| keratin, type II cytoskeletal 1 [Homo sapiens]	57893	150508_NMooney_Jackson_RRV9_01.27995.27995.2	controllerType=0 controllerNumber=1 scan=27995	48.3093
22747:2	2	K.KDVDGAYMTK.V			564.274	2	1127.54	1127.54	0	1	289	Specific	446.29	153.79	153.79	6.47	84	>gi|119395750|ref|NP_006112.3| keratin, type II cytoskeletal 1 [Homo sapiens]	57893	150508_NMooney_Jackson_RRV9_01.28820.28820.2	controllerType=0 controllerNumber=1 scan=28820	50.5979
22399:2	2	K.KDVDGAYMTK.V			564.274	2	1127.54	1127.54	0	1.4	289	Specific	506.41	173.39	173.39	6.52	84	>gi|119395750|ref|NP_006112.3| keratin, type II cytoskeletal 1 [Homo sapiens]	57893	150508_NMooney_Jackson_RRV9_01.28270.28270.2	controllerType=0 controllerNumber=1 scan=28270	49.0733
24645:2	2	K.DVDGAYMTK.V			500.226	2	999.446	999.445	0	0.3	290	Specific	517.18	228.78	228.78	7.35	84	>gi|119395750|ref|NP_006112.3| keratin, type II cytoskeletal 1 [Homo sapiens]	57893	150508_NMooney_Jackson_RRV9_01.31660.31660.2	controllerType=0 controllerNumber=1 scan=31660	58.2203
24466:2	2	K.DVDGAYMTK.V			500.227	2	999.446	999.445	0	1.1	290	Specific	518.44	232.02	232.02	7.35	84	>gi|119395750|ref|NP_006112.3| keratin, type II cytoskeletal 1 [Homo sapiens]	57893	150508_NMooney_Jackson_RRV9_01.31384.31384.2	controllerType=0 controllerNumber=1 scan=31384	57.462
21305:2	2	K.DVDGAYM[+15.995]TK.V		M[+16]	508.224	2	1015.44	1015.44	0	0.1	290	Specific	367.02	147.67	147.67	6.89	84	>gi|119395750|ref|NP_006112.3| keratin, type II cytoskeletal 1 [Homo sapiens]	57893	150508_NMooney_Jackson_RRV9_01.26583.26583.2	controllerType=0 controllerNumber=1 scan=26583	44.5046
27286:2	2	K.DVDGAYM[+15.995]TKVDLQAK.L		M[+16]	835.41	2	1669.81	1669.81	0	1.1	290	Specific	70.78	48.84	48.84	1.64	84	>gi|119395750|ref|NP_006112.3| keratin, type II cytoskeletal 1 [Homo sapiens]	57893	150508_NMooney_Jackson_RRV9_01.35353.35353.2	controllerType=0 controllerNumber=1 scan=35353	66.861
39354:2	2	R.SLDLDSIIAEVK.A			651.861	2	1302.72	1302.72	0	0.3	344	Specific	122.23	78.27	78.27	5.29	84	>gi|119395750|ref|NP_006112.3| keratin, type II cytoskeletal 1 [Homo sapiens]	57893	150508_NMooney_Jackson_RRV9_01.49713.49713.2	controllerType=0 controllerNumber=1 scan=49713	89.5129
24228:2	2	K.AQYEDIAQK.S			533.264	2	1065.52	1065.52	0	0.2	356	Specific	428.04	219.07	219.07	7.19	84	>gi|119395750|ref|NP_006112.3| keratin, type II cytoskeletal 1 [Homo sapiens]	57893	150508_NMooney_Jackson_RRV9_01.31034.31034.2	controllerType=0 controllerNumber=1 scan=31034	56.5506
23998:2	2	K.AQYEDIAQK.S			533.265	2	1065.52	1065.52	0	1	356	Specific	459.95	207.97	207.97	7.24	84	>gi|119395750|ref|NP_006112.3| keratin, type II cytoskeletal 1 [Homo sapiens]	57893	150508_NMooney_Jackson_RRV9_01.30710.30710.2	controllerType=0 controllerNumber=1 scan=30710	55.7907
23454:2	2	K.SKAEAESLYQSK.Y			670.839	2	1340.67	1340.67	0	0.8	365	Specific	398.9	199.5	199.5	6.46	84	>gi|119395750|ref|NP_006112.3| keratin, type II cytoskeletal 1 [Homo sapiens]	57893	150508_NMooney_Jackson_RRV9_01.29890.29890.2	controllerType=0 controllerNumber=1 scan=29890	53.4495
32243:4	2	K.SKAEAESLYQSKYEELQITAGR.H			626.07	4	2501.26	2501.25	0	2.1	365	Specific	36.28	25.93	25.93	2.31	84	>gi|119395750|ref|NP_006112.3| keratin, type II cytoskeletal 1 [Homo sapiens]	57893	150508_NMooney_Jackson_RRV9_01.41390.41390.4	controllerType=0 controllerNumber=1 scan=41390	76.864
24977:2	2	K.AEAESLYQSK.Y			563.275	2	1125.54	1125.54	0	0.3	367	Specific	226.67	54.36	54.36	4.8	84	>gi|119395750|ref|NP_006112.3| keratin, type II cytoskeletal 1 [Homo sapiens]	57893	150508_NMooney_Jackson_RRV9_01.32156.32156.2	controllerType=0 controllerNumber=1 scan=32156	59.5167
24919:2	2	K.AEAESLYQSK.Y			563.275	2	1125.54	1125.54	0	1.2	367	Specific	276.25	138.76	138.76	6.42	84	>gi|119395750|ref|NP_006112.3| keratin, type II cytoskeletal 1 [Homo sapiens]	57893	150508_NMooney_Jackson_RRV9_01.32077.32077.2	controllerType=0 controllerNumber=1 scan=32077	59.3328
23660:2	2	K.AEAESLYQSK.Y			563.274	2	1125.54	1125.54	0	-0.4	367	Specific	474.25	218.38	218.38	7.18	84	>gi|119395750|ref|NP_006112.3| keratin, type II cytoskeletal 1 [Homo sapiens]	57893	150508_NMooney_Jackson_RRV9_01.30212.30212.2	controllerType=0 controllerNumber=1 scan=30212	54.4004
24636:2	2	K.AEAESLYQSK.Y			563.275	2	1125.54	1125.54	0	1.1	367	Specific	498.16	254.71	254.71	8.1	84	>gi|119395750|ref|NP_006112.3| keratin, type II cytoskeletal 1 [Homo sapiens]	57893	150508_NMooney_Jackson_RRV9_01.31649.31649.2	controllerType=0 controllerNumber=1 scan=31649	58.2067
23852:2	2	K.AEAESLYQSK.Y			563.275	2	1125.54	1125.54	0	0.1	367	Specific	507.11	279.09	279.09	7.49	84	>gi|119395750|ref|NP_006112.3| keratin, type II cytoskeletal 1 [Homo sapiens]	57893	150508_NMooney_Jackson_RRV9_01.30491.30491.2	controllerType=0 controllerNumber=1 scan=30491	55.1629
24460:2	2	K.AEAESLYQSK.Y			563.276	2	1125.54	1125.54	0	1.6	367	Specific	566.82	300.28	300.28	7.47	84	>gi|119395750|ref|NP_006112.3| keratin, type II cytoskeletal 1 [Homo sapiens]	57893	150508_NMooney_Jackson_RRV9_01.31376.31376.2	controllerType=0 controllerNumber=1 scan=31376	57.4473
24037:2	2	K.AEAESLYQSK.Y			563.275	2	1125.54	1125.54	0	0.9	367	Specific	622.92	334.17	334.17	10.02	84	>gi|119395750|ref|NP_006112.3| keratin, type II cytoskeletal 1 [Homo sapiens]	57893	150508_NMooney_Jackson_RRV9_01.30766.30766.2	controllerType=0 controllerNumber=1 scan=30766	55.9225
24269:2	2	K.AEAESLYQSK.Y			563.275	2	1125.54	1125.54	0	1.3	367	Specific	636.12	352.97	352.97	9.51	84	>gi|119395750|ref|NP_006112.3| keratin, type II cytoskeletal 1 [Homo sapiens]	57893	150508_NMooney_Jackson_RRV9_01.31092.31092.2	controllerType=0 controllerNumber=1 scan=31092	56.6833
34165:3	2	K.AEAESLYQSKYEELQITAGR.H			762.714	3	2286.13	2286.12	0	0.7	367	Specific	98.7	98.7	98.7	4.18	84	>gi|119395750|ref|NP_006112.3| keratin, type II cytoskeletal 1 [Homo sapiens]	57893	150508_NMooney_Jackson_RRV9_01.43704.43704.3	controllerType=0 controllerNumber=1 scan=43704	80.5616
34495:3	2	K.AEAESLYQSK[+14.016]YEELQITAGR.H		K[+14]	767.385	3	2300.14	2300.14	0	0.5	367	Specific	480.58	392.07	383.26	9.69	84	>gi|119395750|ref|NP_006112.3| keratin, type II cytoskeletal 1 [Homo sapiens]	57893	150508_NMooney_Jackson_RRV9_01.44119.44119.3	controllerType=0 controllerNumber=1 scan=44119	81.3219
31086:2	2	K.YEELQITAGR.H			590.304	2	1179.6	1179.6	0	0.9	377	Specific	70.53	28.09	28.09	2.54	84	>gi|119395750|ref|NP_006112.3| keratin, type II cytoskeletal 1 [Homo sapiens]	57893	150508_NMooney_Jackson_RRV9_01.39999.39999.3	controllerType=0 controllerNumber=1 scan=39999	74.6343
30419:2	2	K.YEELQITAGR.H			590.304	2	1179.6	1179.6	0	0.9	377	Specific	250.72	117.66	117.66	6.48	84	>gi|119395750|ref|NP_006112.3| keratin, type II cytoskeletal 1 [Homo sapiens]	57893	150508_NMooney_Jackson_RRV9_01.39208.39208.2	controllerType=0 controllerNumber=1 scan=39208	73.4211
29999:2	2	K.YEELQITAGR.H			590.305	2	1179.6	1179.6	0	1.7	377	Specific	465.94	202.03	202.03	7.18	84	>gi|119395750|ref|NP_006112.3| keratin, type II cytoskeletal 1 [Homo sapiens]	57893	150508_NMooney_Jackson_RRV9_01.38700.38700.2	controllerType=0 controllerNumber=1 scan=38700	72.6515
29211:2	2	K.YEELQITAGR.H			590.306	2	1179.6	1179.6	0	2.9	377	Specific	477.94	214.47	214.47	6.93	84	>gi|119395750|ref|NP_006112.3| keratin, type II cytoskeletal 1 [Homo sapiens]	57893	150508_NMooney_Jackson_RRV9_01.37749.37749.2	controllerType=0 controllerNumber=1 scan=37749	71.1289
29598:2	2	K.YEELQITAGR.H			590.305	2	1179.6	1179.6	0	2	377	Specific	517.32	239.72	239.72	8.22	84	>gi|119395750|ref|NP_006112.3| keratin, type II cytoskeletal 1 [Homo sapiens]	57893	150508_NMooney_Jackson_RRV9_01.38206.38206.2	controllerType=0 controllerNumber=1 scan=38206	71.893
26231:4	2	K.YEELQITAGRHGDSVR.N			458.483	4	1830.91	1830.91	0	1	377	Specific	75.83	63.95	63.95	1.99	84	>gi|119395750|ref|NP_006112.3| keratin, type II cytoskeletal 1 [Homo sapiens]	57893	150508_NMooney_Jackson_RRV9_01.33962.33962.4	controllerType=0 controllerNumber=1 scan=33962	64.0193
29336:2	2	K.IEISELNR.V			487.27	2	973.532	973.531	0	0.7	396	Specific	490.84	84.69	84.69	6.85	84	>gi|119395750|ref|NP_006112.3| keratin, type II cytoskeletal 1 [Homo sapiens]	57893	150508_NMooney_Jackson_RRV9_01.37896.37896.2	controllerType=0 controllerNumber=1 scan=37896	71.3631
23324:2	2	R.LRSEIDNVK.K			537.303	2	1073.6	1073.59	0	3.2	408	Specific	403.59	135.62	135.62	5.14	84	>gi|119395750|ref|NP_006112.3| keratin, type II cytoskeletal 1 [Homo sapiens]	57893	150508_NMooney_Jackson_RRV9_01.29731.29731.2	controllerType=0 controllerNumber=1 scan=29731	53.1901
22057:3	2	R.LRSEIDNVKK.Q			401.235	3	1201.69	1201.69	0	1.3	408	Specific	158.65	20.52	20.52	0.85	84	>gi|119395750|ref|NP_006112.3| keratin, type II cytoskeletal 1 [Homo sapiens]	57893	150508_NMooney_Jackson_RRV9_01.27731.27731.3	controllerType=0 controllerNumber=1 scan=27731	47.5693
21977:3	2	R.LRSEIDNVKK.Q			401.235	3	1201.69	1201.69	0	-0.4	408	Specific	189.52	78.89	78.89	2.73	84	>gi|119395750|ref|NP_006112.3| keratin, type II cytoskeletal 1 [Homo sapiens]	57893	150508_NMooney_Jackson_RRV9_01.27592.27592.3	controllerType=0 controllerNumber=1 scan=27592	47.1104
21685:3	2	R.LRSEIDNVKK.Q			401.235	3	1201.69	1201.69	0	1	408	Specific	261.02	147.55	147.55	5.02	84	>gi|119395750|ref|NP_006112.3| keratin, type II cytoskeletal 1 [Homo sapiens]	57893	150508_NMooney_Jackson_RRV9_01.27140.27140.3	controllerType=0 controllerNumber=1 scan=27140	45.8575
22226:3	2	R.LRSEIDNVKK.Q			401.235	3	1201.69	1201.69	0	0.7	408	Specific	263.11	162.13	162.13	4.98	84	>gi|119395750|ref|NP_006112.3| keratin, type II cytoskeletal 1 [Homo sapiens]	57893	150508_NMooney_Jackson_RRV9_01.28002.28002.3	controllerType=0 controllerNumber=1 scan=28002	48.3307
22186:3	2	R.LRSEIDNVKK.Q			401.235	3	1201.69	1201.69	0	1.2	408	Specific	291.75	165.14	165.14	5.27	84	>gi|119395750|ref|NP_006112.3| keratin, type II cytoskeletal 1 [Homo sapiens]	57893	150508_NMooney_Jackson_RRV9_01.27935.27935.3	controllerType=0 controllerNumber=1 scan=27935	48.1303
21874:3	2	R.LRSEIDNVKK.Q			401.235	3	1201.69	1201.69	0	0.1	408	Specific	301.29	138.25	138.25	5.26	84	>gi|119395750|ref|NP_006112.3| keratin, type II cytoskeletal 1 [Homo sapiens]	57893	150508_NMooney_Jackson_RRV9_01.27428.27428.3	controllerType=0 controllerNumber=1 scan=27428	46.6216
27930:3	2	K.KQISNLQQSISDAEQR.G			615.654	3	1844.95	1844.95	0	0.3	417	Specific	18.79	18.79	18.79	1.81	84	>gi|119395750|ref|NP_006112.3| keratin, type II cytoskeletal 1 [Homo sapiens]	57893	150508_NMooney_Jackson_RRV9_01.36128.36128.3	controllerType=0 controllerNumber=1 scan=36128	68.1009
28604:3	2	K.KQISN[+0.984]LQQSISDAEQR.G		N[+1]	615.982	3	1845.93	1845.93	0	0.9	417	Specific	43.19	0.6	0.6	1.83	84	>gi|119395750|ref|NP_006112.3| keratin, type II cytoskeletal 1 [Homo sapiens]	57893	150508_NMooney_Jackson_RRV9_01.37002.37002.3	controllerType=0 controllerNumber=1 scan=37002	69.8592
29922:3	2	K.KQISN[+0.984]LQQSISDAEQR.G		N[+1]	615.985	3	1845.94	1845.93	0	5	417	Specific	134.06	83.96	83.96	2.61	84	>gi|119395750|ref|NP_006112.3| keratin, type II cytoskeletal 1 [Homo sapiens]	57893	150508_NMooney_Jackson_RRV9_01.38606.38606.3	controllerType=0 controllerNumber=1 scan=38606	72.4928
34658:3	2	K.KQISNLQQSISDAEQRGENALK.D			819.763	3	2457.27	2457.27	0	1.8	417	Specific	31.86	7.88	7.88	1.36	84	>gi|119395750|ref|NP_006112.3| keratin, type II cytoskeletal 1 [Homo sapiens]	57893	150508_NMooney_Jackson_RRV9_01.44319.44319.3	controllerType=0 controllerNumber=1 scan=44319	81.6508
34734:3	2	K.KQISNLQQSISDAEQRGENALK.D			819.763	3	2457.27	2457.27	0	1.8	417	Specific	154.49	154.49	154.49	4.72	84	>gi|119395750|ref|NP_006112.3| keratin, type II cytoskeletal 1 [Homo sapiens]	57893	150508_NMooney_Jackson_RRV9_01.44420.44420.4	controllerType=0 controllerNumber=1 scan=44420	81.8477
30801:2	2	K.QISNLQQSISDAEQR.G			858.932	2	1716.86	1716.85	0	2.8	418	Specific	87.07	87.07	87.07	4.05	84	>gi|119395750|ref|NP_006112.3| keratin, type II cytoskeletal 1 [Homo sapiens]	57893	150508_NMooney_Jackson_RRV9_01.39667.39667.2	controllerType=0 controllerNumber=1 scan=39667	74.1557
38449:2	2	K.QISNLQQSISDAEQR.G			858.928	2	1716.85	1716.85	0	-0.9	418	Specific	329.71	329.41	329.41	6.62	84	>gi|119395750|ref|NP_006112.3| keratin, type II cytoskeletal 1 [Homo sapiens]	57893	150508_NMooney_Jackson_RRV9_01.48739.48739.2	controllerType=0 controllerNumber=1 scan=48739	88.4265
29450:2	2	K.QISNLQQSISDAEQR.G			858.931	2	1716.85	1716.85	0	1.9	418	Specific	330.38	276.36	276.36	7.7	84	>gi|119395750|ref|NP_006112.3| keratin, type II cytoskeletal 1 [Homo sapiens]	57893	150508_NMooney_Jackson_RRV9_01.38038.38038.2	controllerType=0 controllerNumber=1 scan=38038	71.6539
31282:2	2	K.QISNLQQSISDAEQR.G			858.93	2	1716.85	1716.85	0	1.4	418	Specific	526.45	445.26	445.26	8.91	84	>gi|119395750|ref|NP_006112.3| keratin, type II cytoskeletal 1 [Homo sapiens]	57893	150508_NMooney_Jackson_RRV9_01.40218.40218.2	controllerType=0 controllerNumber=1 scan=40218	74.9164
33465:2	2	K.QISN[+0.984]LQQSISDAEQR.G		N[+1]	859.422	2	1717.84	1717.84	0	1.4	418	Specific	48.06	43.85	43.85	2.84	84	>gi|119395750|ref|NP_006112.3| keratin, type II cytoskeletal 1 [Homo sapiens]	57893	150508_NMooney_Jackson_RRV9_01.42862.42862.2	controllerType=0 controllerNumber=1 scan=42862	79.2296
31590:2	2	K.QISN[+0.984]LQQSISDAEQR.G		N[+1]	859.422	2	1717.84	1717.84	0	1	418	Specific	127.5	82.49	82.49	4.8	84	>gi|119395750|ref|NP_006112.3| keratin, type II cytoskeletal 1 [Homo sapiens]	57893	150508_NMooney_Jackson_RRV9_01.40589.40589.2	controllerType=0 controllerNumber=1 scan=40589	75.5187
33104:2	2	K.QISN[+0.984]LQQSISDAEQR.G		N[+1]	859.421	2	1717.83	1717.84	0	-0.2	418	Specific	426.26	308.45	308.45	7.84	84	>gi|119395750|ref|NP_006112.3| keratin, type II cytoskeletal 1 [Homo sapiens]	57893	150508_NMooney_Jackson_RRV9_01.42413.42413.2	controllerType=0 controllerNumber=1 scan=42413	78.4605
38353:2	2	K.Q[-17.027]ISNLQQSISDAEQR.G		Q[-17]	850.417	2	1699.83	1699.82	0	0.7	418	Specific	529.21	458.48	458.48	9.49	84	>gi|119395750|ref|NP_006112.3| keratin, type II cytoskeletal 1 [Homo sapiens]	57893	150508_NMooney_Jackson_RRV9_01.48631.48631.2	controllerType=0 controllerNumber=1 scan=48631	88.283
32275:4	2	K.QISNLQQSISDAEQRGEN[+0.984]ALKDAK.N		N[+1]	661.836	4	2644.32	2644.32	0	1.3	418	Specific	98.29	98.29	98.29	3.96	84	>gi|119395750|ref|NP_006112.3| keratin, type II cytoskeletal 1 [Homo sapiens]	57893	150508_NMooney_Jackson_RRV9_01.41429.41429.4	controllerType=0 controllerNumber=1 scan=41429	76.9385
32208:4	2	K.QISNLQQSISDAEQRGEN[+0.984]ALKDAK.N		N[+1]	661.836	4	2644.32	2644.32	0	1.7	418	Specific	133.41	101.56	101.56	4.37	84	>gi|119395750|ref|NP_006112.3| keratin, type II cytoskeletal 1 [Homo sapiens]	57893	150508_NMooney_Jackson_RRV9_01.41345.41345.2	controllerType=0 controllerNumber=1 scan=41345	76.7748
33879:3	2	K.NKLNDLEDALQQAK.E			533.95	3	1599.83	1599.83	0	0.5	442	Specific	77.67	77.67	77.67	3.97	84	>gi|119395750|ref|NP_006112.3| keratin, type II cytoskeletal 1 [Homo sapiens]	57893	150508_NMooney_Jackson_RRV9_01.43357.43357.3	controllerType=0 controllerNumber=1 scan=43357	79.9902
27450:2	2	K.NKLNDLEDALQQAK.E			800.421	2	1599.84	1599.83	0	1	442	Specific	309.16	213.94	213.94	6.35	84	>gi|119395750|ref|NP_006112.3| keratin, type II cytoskeletal 1 [Homo sapiens]	57893	150508_NMooney_Jackson_RRV9_01.35560.35560.2	controllerType=0 controllerNumber=1 scan=35560	67.2308
35498:2	2	K.NKLNDLEDALQQAK.E			800.422	2	1599.84	1599.83	0	1.7	442	Specific	325.01	243.65	243.65	6.51	84	>gi|119395750|ref|NP_006112.3| keratin, type II cytoskeletal 1 [Homo sapiens]	57893	150508_NMooney_Jackson_RRV9_01.45338.45338.2	controllerType=0 controllerNumber=1 scan=45338	83.3966
36788:3	2	K.NKLN[+0.984]DLEDALQQAK.E		N[+1]	534.278	3	1600.82	1600.82	0	1	442	Specific	69.64	19.82	19.82	1.49	84	>gi|119395750|ref|NP_006112.3| keratin, type II cytoskeletal 1 [Homo sapiens]	57893	150508_NMooney_Jackson_RRV9_01.46864.46864.3	controllerType=0 controllerNumber=1 scan=46864	85.9125
37586:2	2	K.NKLN[+0.984]DLEDALQQAK.E		N[+1]	800.914	2	1600.82	1600.82	0	2.1	442	Specific	111.58	83.85	0.2	2.52	84	>gi|119395750|ref|NP_006112.3| keratin, type II cytoskeletal 1 [Homo sapiens]	57893	150508_NMooney_Jackson_RRV9_01.47765.47765.2	controllerType=0 controllerNumber=1 scan=47765	87.1877
34971:2	2	K.LNDLEDALQQAK.E			679.353	2	1357.7	1357.7	0	2.8	444	Specific	102.21	79.08	79.08	4.56	84	>gi|119395750|ref|NP_006112.3| keratin, type II cytoskeletal 1 [Homo sapiens]	57893	150508_NMooney_Jackson_RRV9_01.44699.44699.2	controllerType=0 controllerNumber=1 scan=44699	82.3161
36349:2	2	K.LNDLEDALQQAK.E			679.352	2	1357.7	1357.7	0	1.3	444	Specific	122.09	48.19	48.19	2.84	84	>gi|119395750|ref|NP_006112.3| keratin, type II cytoskeletal 1 [Homo sapiens]	57893	150508_NMooney_Jackson_RRV9_01.46363.46363.2	controllerType=0 controllerNumber=1 scan=46363	85.1776
28240:2	2	K.LNDLEDALQQAK.E			679.353	2	1357.7	1357.7	0	1.8	444	Specific	315.48	153.16	153.16	7.54	84	>gi|119395750|ref|NP_006112.3| keratin, type II cytoskeletal 1 [Homo sapiens]	57893	150508_NMooney_Jackson_RRV9_01.36517.36517.2	controllerType=0 controllerNumber=1 scan=36517	68.8019
34597:2	2	K.LNDLEDALQQAK.E			679.353	2	1357.7	1357.7	0	2.6	444	Specific	419.33	207.06	207.06	7.12	84	>gi|119395750|ref|NP_006112.3| keratin, type II cytoskeletal 1 [Homo sapiens]	57893	150508_NMooney_Jackson_RRV9_01.44246.44246.2	controllerType=0 controllerNumber=1 scan=44246	81.5465
35221:2	2	K.LN[+0.984]DLEDALQQAK.E		N[+1]	679.844	2	1358.68	1358.68	0	0.5	444	Specific	365.97	229.77	229.77	7.63	84	>gi|119395750|ref|NP_006112.3| keratin, type II cytoskeletal 1 [Homo sapiens]	57893	150508_NMooney_Jackson_RRV9_01.45005.45005.2	controllerType=0 controllerNumber=1 scan=45005	82.8177
32259:3	2	R.LLRDYQELMNTK.L			508.602	3	1523.79	1523.79	0	1.2	461	Specific	53.05	53.05	53.05	2.78	84	>gi|119395750|ref|NP_006112.3| keratin, type II cytoskeletal 1 [Homo sapiens]	57893	150508_NMooney_Jackson_RRV9_01.41410.41410.3	controllerType=0 controllerNumber=1 scan=41410	76.9074
26952:3	2	R.LLRDYQELM[+15.995]NTK.L		M[+16]	513.932	3	1539.78	1539.78	0	-2	461	Specific	152.43	79.48	79.48	1.85	84	>gi|119395750|ref|NP_006112.3| keratin, type II cytoskeletal 1 [Homo sapiens]	57893	150508_NMooney_Jackson_RRV9_01.34910.34910.3	controllerType=0 controllerNumber=1 scan=34910	65.9152
27582:3	2	R.LLRDYQELM[+15.995]N[+0.984]TK.L		M[+16], N[+1]	514.261	3	1540.77	1540.77	0	0.3	461	Specific	242.39	132.14	132.14	5.76	84	>gi|119395750|ref|NP_006112.3| keratin, type II cytoskeletal 1 [Homo sapiens]	57893	150508_NMooney_Jackson_RRV9_01.35717.35717.3	controllerType=0 controllerNumber=1 scan=35717	67.4657
28206:2	2	R.DYQELMNTK.L			571.264	2	1141.52	1141.52	0	1.4	464	Specific	323.35	148.42	148.42	7.12	84	>gi|119395750|ref|NP_006112.3| keratin, type II cytoskeletal 1 [Homo sapiens]	57893	150508_NMooney_Jackson_RRV9_01.36473.36473.2	controllerType=0 controllerNumber=1 scan=36473	68.7202
28564:2	2	R.DYQELMNTK[+14.016].L		K[+14]	578.272	2	1155.54	1155.54	0	1.4	464	Specific	128.27	4.66	4.66	2.35	84	>gi|119395750|ref|NP_006112.3| keratin, type II cytoskeletal 1 [Homo sapiens]	57893	150508_NMooney_Jackson_RRV9_01.36953.36953.2	controllerType=0 controllerNumber=1 scan=36953	69.7699
25346:2	2	R.DYQELM[+15.995]NTK.L		M[+16]	579.261	2	1157.51	1157.51	0	-0.4	464	Specific	155.74	16.55	16.55	1.82	84	>gi|119395750|ref|NP_006112.3| keratin, type II cytoskeletal 1 [Homo sapiens]	57893	150508_NMooney_Jackson_RRV9_01.32718.32718.2	controllerType=0 controllerNumber=1 scan=32718	61.0781
23625:2	2	R.DYQELM[+15.995]NTK.L		M[+16]	579.261	2	1157.51	1157.51	0	-0.3	464	Specific	172.49	38.23	38.23	2.05	84	>gi|119395750|ref|NP_006112.3| keratin, type II cytoskeletal 1 [Homo sapiens]	57893	150508_NMooney_Jackson_RRV9_01.30149.30149.2	controllerType=0 controllerNumber=1 scan=30149	54.1738
27115:2	2	R.DYQELMN[+0.984]TK.L		N[+1]	571.756	2	1142.5	1142.5	0	1.2	464	Specific	256.41	177.47	177.47	6.75	84	>gi|119395750|ref|NP_006112.3| keratin, type II cytoskeletal 1 [Homo sapiens]	57893	150508_NMooney_Jackson_RRV9_01.35127.35127.2	controllerType=0 controllerNumber=1 scan=35127	66.3902
24541:2	2	R.DYQELM[+15.995]NTK.L		M[+16]	579.26	2	1157.51	1157.51	0	-1.1	464	Specific	308.37	106.12	106.12	5.38	84	>gi|119395750|ref|NP_006112.3| keratin, type II cytoskeletal 1 [Homo sapiens]	57893	150508_NMooney_Jackson_RRV9_01.31504.31504.2	controllerType=0 controllerNumber=1 scan=31504	57.8132
23815:2	2	R.DYQELM[+15.995]NTK.L		M[+16]	579.261	2	1157.52	1157.51	0	0.8	464	Specific	315.86	145.1	145.1	6.61	84	>gi|119395750|ref|NP_006112.3| keratin, type II cytoskeletal 1 [Homo sapiens]	57893	150508_NMooney_Jackson_RRV9_01.30427.30427.2	controllerType=0 controllerNumber=1 scan=30427	54.9402
24072:2	2	R.DYQELM[+15.995]NTK.L		M[+16]	579.261	2	1157.51	1157.51	0	0.5	464	Specific	335.45	183.68	183.68	6.96	84	>gi|119395750|ref|NP_006112.3| keratin, type II cytoskeletal 1 [Homo sapiens]	57893	150508_NMooney_Jackson_RRV9_01.30823.30823.2	controllerType=0 controllerNumber=1 scan=30823	56.1108
24410:2	2	R.DYQELM[+15.995]NTK.L		M[+16]	579.262	2	1157.52	1157.51	0	1.4	464	Specific	383.73	203.45	203.45	7.13	84	>gi|119395750|ref|NP_006112.3| keratin, type II cytoskeletal 1 [Homo sapiens]	57893	150508_NMooney_Jackson_RRV9_01.31298.31298.2	controllerType=0 controllerNumber=1 scan=31298	57.2312
24187:2	2	R.DYQELM[+15.995]NTK.L		M[+16]	579.261	2	1157.51	1157.51	0	0.6	464	Specific	475.3	263.2	263.2	7.21	84	>gi|119395750|ref|NP_006112.3| keratin, type II cytoskeletal 1 [Homo sapiens]	57893	150508_NMooney_Jackson_RRV9_01.30984.30984.2	controllerType=0 controllerNumber=1 scan=30984	56.465
23981:2	2	R.DYQELM[+15.995]NTK.L		M[+16]	579.262	2	1157.52	1157.51	0	1.5	464	Specific	498.52	301.76	301.76	7.34	84	>gi|119395750|ref|NP_006112.3| keratin, type II cytoskeletal 1 [Homo sapiens]	57893	150508_NMooney_Jackson_RRV9_01.30686.30686.2	controllerType=0 controllerNumber=1 scan=30686	55.7045
24580:2	2	R.DYQELM[+15.995]N[+0.984]TK.L		M[+16], N[+1]	579.753	2	1158.5	1158.5	0	0.4	464	Specific	262.42	105.47	105.47	6.1	84	>gi|119395750|ref|NP_006112.3| keratin, type II cytoskeletal 1 [Homo sapiens]	57893	150508_NMooney_Jackson_RRV9_01.31567.31567.2	controllerType=0 controllerNumber=1 scan=31567	58.0004
24540:2	2	R.DYQELM[+15.995]N[+0.984]TK.L		M[+16], N[+1]	579.752	2	1158.5	1158.5	0	-1.4	464	Specific	300.16	113.24	113.24	5.14	84	>gi|119395750|ref|NP_006112.3| keratin, type II cytoskeletal 1 [Homo sapiens]	57893	150508_NMooney_Jackson_RRV9_01.31502.31502.2	controllerType=0 controllerNumber=1 scan=31502	57.8108
24415:2	2	R.TLLEGEESR.M			517.263	2	1033.52	1033.52	0	1.9	484	Specific	174.03	22.86	22.86	2.35	84	>gi|119395750|ref|NP_006112.3| keratin, type II cytoskeletal 1 [Homo sapiens]	57893	150508_NMooney_Jackson_RRV9_01.31306.31306.2	controllerType=0 controllerNumber=1 scan=31306	57.2564
26170:2	2	R.TLLEGEESR.M			517.261	2	1033.52	1033.52	0	-0.5	484	Specific	275.03	28.75	28.75	5.15	84	>gi|119395750|ref|NP_006112.3| keratin, type II cytoskeletal 1 [Homo sapiens]	57893	150508_NMooney_Jackson_RRV9_01.33882.33882.2	controllerType=0 controllerNumber=1 scan=33882	63.8653
25914:2	2	R.TLLEGEESR.M			517.262	2	1033.52	1033.52	0	-0.1	484	Specific	304.69	3.36	3.36	4.63	84	>gi|119395750|ref|NP_006112.3| keratin, type II cytoskeletal 1 [Homo sapiens]	57893	150508_NMooney_Jackson_RRV9_01.33529.33529.2	controllerType=0 controllerNumber=1 scan=33529	63.0885
25633:2	2	R.TLLEGEESR.M			517.263	2	1033.52	1033.52	0	1.6	484	Specific	384.32	60.66	60.66	6.34	84	>gi|119395750|ref|NP_006112.3| keratin, type II cytoskeletal 1 [Homo sapiens]	57893	150508_NMooney_Jackson_RRV9_01.33139.33139.2	controllerType=0 controllerNumber=1 scan=33139	62.1683
24583:2	2	R.TLLEGEESR.M			517.262	2	1033.52	1033.52	0	0.6	484	Specific	388.26	38.77	38.77	5.78	84	>gi|119395750|ref|NP_006112.3| keratin, type II cytoskeletal 1 [Homo sapiens]	57893	150508_NMooney_Jackson_RRV9_01.31572.31572.2	controllerType=0 controllerNumber=1 scan=31572	58.0138
25429:2	2	R.TLLEGEESR.M			517.262	2	1033.52	1033.52	0	-0.1	484	Specific	393.61	67.7	67.7	6.31	84	>gi|119395750|ref|NP_006112.3| keratin, type II cytoskeletal 1 [Homo sapiens]	57893	150508_NMooney_Jackson_RRV9_01.32841.32841.2	controllerType=0 controllerNumber=1 scan=32841	61.3976
24774:2	2	R.TLLEGEESR.M			517.262	2	1033.52	1033.52	0	0.8	484	Specific	531.88	101.95	101.95	7	84	>gi|119395750|ref|NP_006112.3| keratin, type II cytoskeletal 1 [Homo sapiens]	57893	150508_NMooney_Jackson_RRV9_01.31863.31863.2	controllerType=0 controllerNumber=1 scan=31863	58.7757
24985:2	2	R.TLLEGEESR.M			517.262	2	1033.52	1033.52	0	0.9	484	Specific	559	127.76	127.76	7.32	84	>gi|119395750|ref|NP_006112.3| keratin, type II cytoskeletal 1 [Homo sapiens]	57893	150508_NMooney_Jackson_RRV9_01.32167.32167.2	controllerType=0 controllerNumber=1 scan=32167	59.5395
25179:2	2	R.TLLEGEESR.M			517.262	2	1033.52	1033.52	0	0.6	484	Specific	589.3	131.62	131.62	8.09	84	>gi|119395750|ref|NP_006112.3| keratin, type II cytoskeletal 1 [Homo sapiens]	57893	150508_NMooney_Jackson_RRV9_01.32455.32455.2	controllerType=0 controllerNumber=1 scan=32455	60.3042
26847:2	2	R.TLLEGEESR[+14.016].M		R[+14]	524.27	2	1047.53	1047.53	0	1.1	484	Specific	275.65	33.37	33.37	4.54	84	>gi|119395750|ref|NP_006112.3| keratin, type II cytoskeletal 1 [Homo sapiens]	57893	150508_NMooney_Jackson_RRV9_01.34781.34781.2	controllerType=0 controllerNumber=1 scan=34781	65.6849
28627:3	2	R.MSGEC[+71.037]APNVSVSVSTSHTTISGGGSR.G		C[+71]	860.4	3	2579.18	2579.18	0	0.9	493	Specific	79.41	79.41	79.41	4.3	84	>gi|119395750|ref|NP_006112.3| keratin, type II cytoskeletal 1 [Homo sapiens]	57893	150508_NMooney_Jackson_RRV9_01.37031.37031.3	controllerType=0 controllerNumber=1 scan=37031	69.9048
28859:3	2	R.MSGEC[+71.037]APNVSVSVSTSHTTISGGGSR.G		C[+71]	860.399	3	2579.18	2579.18	0	0	493	Specific	325.25	325.25	325.25	8	84	>gi|119395750|ref|NP_006112.3| keratin, type II cytoskeletal 1 [Homo sapiens]	57893	150508_NMooney_Jackson_RRV9_01.37313.37313.3	controllerType=0 controllerNumber=1 scan=37313	70.3922
26916:3	2	R.M[+15.995]SGEC[+71.037]APNVSVSVSTSHTTISGGGSR.G		C[+71], M[+16]	865.731	3	2595.18	2595.18	0	-0.1	493	Specific	186.8	186.8	186.8	5.76	84	>gi|119395750|ref|NP_006112.3| keratin, type II cytoskeletal 1 [Homo sapiens]	57893	150508_NMooney_Jackson_RRV9_01.34860.34860.3	controllerType=0 controllerNumber=1 scan=34860	65.8014
28185:3	2	R.M[+15.995]SGEC[+71.037]APNVSVSVSTSHTTISGGGSR.G		C[+71], M[+16]	865.731	3	2595.18	2595.18	0	0.4	493	Specific	226.11	226.11	226.11	7.4	84	>gi|119395750|ref|NP_006112.3| keratin, type II cytoskeletal 1 [Homo sapiens]	57893	150508_NMooney_Jackson_RRV9_01.36446.36446.3	controllerType=0 controllerNumber=1 scan=36446	68.6736
26924:3	2	R.M[+15.995]SGEC[+71.037]APNVSVSVSTSHTTISGGGSR.G		C[+71], M[+16]	865.732	3	2595.18	2595.18	0	1.8	493	Specific	372.59	284.94	284.94	7.86	84	>gi|119395750|ref|NP_006112.3| keratin, type II cytoskeletal 1 [Homo sapiens]	57893	150508_NMooney_Jackson_RRV9_01.34871.34871.3	controllerType=0 controllerNumber=1 scan=34871	65.8231
28244:3	2	R.M[+15.995]SGEC[+71.037]APNVSVSVSTSHTTISGGGSR.G		C[+71], M[+16]	865.732	3	2595.18	2595.18	0	1.7	493	Specific	478.99	464.36	464.36	9.89	84	>gi|119395750|ref|NP_006112.3| keratin, type II cytoskeletal 1 [Homo sapiens]	57893	150508_NMooney_Jackson_RRV9_01.36523.36523.3	controllerType=0 controllerNumber=1 scan=36523	68.817
28463:3	2	R.M[+15.995]SGEC[+71.037]APNVSVSVSTSHTTISGGGSR.G		C[+71], M[+16]	865.731	3	2595.18	2595.18	0	0.5	493	Specific	492.65	438.69	438.69	9.09	84	>gi|119395750|ref|NP_006112.3| keratin, type II cytoskeletal 1 [Homo sapiens]	57893	150508_NMooney_Jackson_RRV9_01.36791.36791.3	controllerType=0 controllerNumber=1 scan=36791	69.2968
27901:3	2	R.M[+15.995]SGEC[+71.037]APNVSVSVSTSHTTISGGGSR.G		C[+71], M[+16]	865.732	3	2595.18	2595.18	0	1.2	493	Specific	580.36	580.36	580.36	10.65	84	>gi|119395750|ref|NP_006112.3| keratin, type II cytoskeletal 1 [Homo sapiens]	57893	150508_NMooney_Jackson_RRV9_01.36096.36096.3	controllerType=0 controllerNumber=1 scan=36096	68.0552
28424:3	2	R.M[+15.995]SGEC[+71.037]APN[+0.984]VSVSVSTSHTTISGGGSR.G		C[+71], M[+16], N[+1]	866.061	3	2596.17	2596.16	0	3	493	Specific	89.6	89.6	89.6	4.28	84	>gi|119395750|ref|NP_006112.3| keratin, type II cytoskeletal 1 [Homo sapiens]	57893	150508_NMooney_Jackson_RRV9_01.36741.36741.3	controllerType=0 controllerNumber=1 scan=36741	69.208
27690:3	2	R.M[+15.995]SGEC[+71.037]APN[+0.984]VSVSVSTSHTTISGGGSR.G		C[+71], M[+16], N[+1]	866.06	3	2596.16	2596.16	0	1.4	493	Specific	117.93	117.93	117.93	5.29	84	>gi|119395750|ref|NP_006112.3| keratin, type II cytoskeletal 1 [Homo sapiens]	57893	150508_NMooney_Jackson_RRV9_01.35844.35844.3	controllerType=0 controllerNumber=1 scan=35844	67.6554
23914:2	2	R.GGGGGGYGSGGSSYGSGGGSYGSGGGGGGGR.G			1192.48	2	2383.95	2383.95	0	-0.6	519	Specific	153.06	153.06	153.06	4.94	84	>gi|119395750|ref|NP_006112.3| keratin, type II cytoskeletal 1 [Homo sapiens]	57893	150508_NMooney_Jackson_RRV9_01.30585.30585.2	controllerType=0 controllerNumber=1 scan=30585	55.4177
23540:2	2	R.GGGGGGYGSGGSSYGSGGGSYGSGGGGGGGR.G			1192.48	2	2383.96	2383.95	0	1.6	519	Specific	365.53	256.58	256.58	8.31	84	>gi|119395750|ref|NP_006112.3| keratin, type II cytoskeletal 1 [Homo sapiens]	57893	150508_NMooney_Jackson_RRV9_01.30024.30024.2	controllerType=0 controllerNumber=1 scan=30024	53.8236
23465:2	2	R.GGGGGGYGSGGSSYGSGGGSYGSGGGGGGGR.G			1192.48	2	2383.95	2383.95	0	-0.2	519	Specific	763.45	492.31	492.31	14.26	84	>gi|119395750|ref|NP_006112.3| keratin, type II cytoskeletal 1 [Homo sapiens]	57893	150508_NMooney_Jackson_RRV9_01.29907.29907.2	controllerType=0 controllerNumber=1 scan=29907	53.4999
23204:2	2	R.GGGGGGYGSGGSSYGSGGGSYGSGGGGGGGR.G			1192.48	2	2383.96	2383.95	0	2.2	519	Specific	785.32	437.02	437.02	13.79	84	>gi|119395750|ref|NP_006112.3| keratin, type II cytoskeletal 1 [Homo sapiens]	57893	150508_NMooney_Jackson_RRV9_01.29553.29553.2	controllerType=0 controllerNumber=1 scan=29553	52.7402
24115:3	2	R.GSYGSGGSSYGSGGGSYGSGGGGGGHGSYGSGSSSGGYR.G			1104.77	3	3312.31	3312.31	0	-0.2	550	Specific	278.44	147.21	147.21	7.49	84	>gi|119395750|ref|NP_006112.3| keratin, type II cytoskeletal 1 [Homo sapiens]	57893	150508_NMooney_Jackson_RRV9_01.30885.30885.3	controllerType=0 controllerNumber=1 scan=30885	56.262
23472:4	2	R.GSYGSGGSSYGSGGGSYGSGGGGGGHGSYGSGSSSGGYRGGSGGGGGGSSGGR.G			1075.69	4	4299.72	4299.72	0	0.2	550	Specific	295.9	295.9	295.9	5.98	84	>gi|119395750|ref|NP_006112.3| keratin, type II cytoskeletal 1 [Homo sapiens]	57893	150508_NMooney_Jackson_RRV9_01.29917.29917.4	controllerType=0 controllerNumber=1 scan=29917	53.5307
27860:2	3	R.QFSSSYLSR.S			537.765	2	1074.52	1074.52	0	1.2	5	Specific	241.61	86.31	86.31	5.56	71	>sp|K1C9_HUMAN|(Common contaminant protein)	99778	150508_NMooney_Jackson_RRV9_01.36046.36046.2	controllerType=0 controllerNumber=1 scan=36046	67.9587
27440:2	3	R.QFSSSYLSR.S			537.764	2	1074.52	1074.52	0	-0.4	5	Specific	360.55	132.05	132.05	6.89	71	>sp|K1C9_HUMAN|(Common contaminant protein)	99778	150508_NMooney_Jackson_RRV9_01.35547.35547.2	controllerType=0 controllerNumber=1 scan=35547	67.2102
22863:2	3	R.SGGGGGGGLGSGGSIR.S			616.802	2	1232.6	1232.6	0	-0.1	14	Specific	207.55	109.81	109.81	4.52	71	>sp|K1C9_HUMAN|(Common contaminant protein)	99778	150508_NMooney_Jackson_RRV9_01.29008.29008.2	controllerType=0 controllerNumber=1 scan=29008	51.1501
23275:2	3	R.SGGGGGGGLGSGGSIR.S			616.803	2	1232.6	1232.6	0	0.2	14	Specific	330.38	218.48	218.48	7.43	71	>sp|K1C9_HUMAN|(Common contaminant protein)	99778	150508_NMooney_Jackson_RRV9_01.29665.29665.2	controllerType=0 controllerNumber=1 scan=29665	53.0555
22981:2	3	R.SGGGGGGGLGSGGSIR.S			616.802	2	1232.6	1232.6	0	-0.5	14	Specific	334.86	217.03	217.03	7.6	71	>sp|K1C9_HUMAN|(Common contaminant protein)	99778	150508_NMooney_Jackson_RRV9_01.29187.29187.2	controllerType=0 controllerNumber=1 scan=29187	51.638
23027:2	3	R.SGGGGGGGLGSGGSIR.S			616.802	2	1232.6	1232.6	0	-0.7	14	Specific	446.75	279.47	279.47	6.72	71	>sp|K1C9_HUMAN|(Common contaminant protein)	99778	150508_NMooney_Jackson_RRV9_01.29268.29268.2	controllerType=0 controllerNumber=1 scan=29268	51.9086
23424:2	3	R.SGGGGGGGLGSGGSIR.S			616.803	2	1232.6	1232.6	0	0.7	14	Specific	567.05	402.39	402.39	9.54	71	>sp|K1C9_HUMAN|(Common contaminant protein)	99778	150508_NMooney_Jackson_RRV9_01.29850.29850.2	controllerType=0 controllerNumber=1 scan=29850	53.3733
23177:2	3	R.SGGGGGGGLGSGGSIR.S			616.803	2	1232.6	1232.6	0	1.6	14	Specific	637.84	439.93	439.93	11.3	71	>sp|K1C9_HUMAN|(Common contaminant protein)	99778	150508_NMooney_Jackson_RRV9_01.29517.29517.2	controllerType=0 controllerNumber=1 scan=29517	52.6665
23447:2	3	R.SGGGGGGGLGSGGSIR.S			616.803	2	1232.6	1232.6	0	0.8	14	Specific	696.14	529.05	529.05	12.3	71	>sp|K1C9_HUMAN|(Common contaminant protein)	99778	150508_NMooney_Jackson_RRV9_01.29881.29881.2	controllerType=0 controllerNumber=1 scan=29881	53.4363
22662:2	3	R.FSSSSGYGGGSSR.V			618.269	2	1235.53	1235.53	0	2.5	47	Specific	278.33	164.25	164.25	6.34	71	>sp|K1C9_HUMAN|(Common contaminant protein)	99778	150508_NMooney_Jackson_RRV9_01.28697.28697.2	controllerType=0 controllerNumber=1 scan=28697	50.3059
21820:2	3	R.FSSSSGYGGGSSR.V			618.27	2	1235.53	1235.53	0	2.8	47	Specific	462.72	276.88	276.88	7.11	71	>sp|K1C9_HUMAN|(Common contaminant protein)	99778	150508_NMooney_Jackson_RRV9_01.27345.27345.2	controllerType=0 controllerNumber=1 scan=27345	46.4087
22142:2	3	R.FSSSSGYGGGSSR.V			618.269	2	1235.53	1235.53	0	1.7	47	Specific	512.84	349.29	349.29	7.71	71	>sp|K1C9_HUMAN|(Common contaminant protein)	99778	150508_NMooney_Jackson_RRV9_01.27865.27865.2	controllerType=0 controllerNumber=1 scan=27865	47.9324
22488:2	3	R.FSSSSGYGGGSSR.V			618.269	2	1235.53	1235.53	0	1.6	47	Specific	598.06	414.12	414.12	9.53	71	>sp|K1C9_HUMAN|(Common contaminant protein)	99778	150508_NMooney_Jackson_RRV9_01.28413.28413.2	controllerType=0 controllerNumber=1 scan=28413	49.4682
22299:2	3	R.FSSSSGYGGGSSR.V			618.269	2	1235.53	1235.53	0	1.8	47	Specific	658.33	483.03	483.03	11.68	71	>sp|K1C9_HUMAN|(Common contaminant protein)	99778	150508_NMooney_Jackson_RRV9_01.28124.28124.2	controllerType=0 controllerNumber=1 scan=28124	48.6975
21543:2	3	R.FSSSSGYGGGSSR.V			618.268	2	1235.53	1235.53	0	0.5	47	Specific	663.09	461.59	461.59	12.27	71	>sp|K1C9_HUMAN|(Common contaminant protein)	99778	150508_NMooney_Jackson_RRV9_01.26926.26926.2	controllerType=0 controllerNumber=1 scan=26926	45.3298
21324:2	3	R.FSSSSGYGGGSSR.V			618.269	2	1235.53	1235.53	0	0.8	47	Specific	705.02	495.14	495.14	13.3	71	>sp|K1C9_HUMAN|(Common contaminant protein)	99778	150508_NMooney_Jackson_RRV9_01.26610.26610.2	controllerType=0 controllerNumber=1 scan=26610	44.5649
21992:2	3	R.FSSSSGYGGGSSR.V			618.269	2	1235.53	1235.53	0	1.2	47	Specific	741.17	519.98	519.98	13.3	71	>sp|K1C9_HUMAN|(Common contaminant protein)	99778	150508_NMooney_Jackson_RRV9_01.27615.27615.2	controllerType=0 controllerNumber=1 scan=27615	47.172
35424:3	3	R.VC[+71.037]GR[+14.016]GGGGSFGYSYGGGSGGGFSASSLGGGFGGGSR.G		C[+71], R[+14]	1069.14	3	3205.42	3205.41	0	1.1	60	Specific	376	376	376	8.17	71	>sp|K1C9_HUMAN|(Common contaminant protein)	99778	150508_NMooney_Jackson_RRV9_01.45256.45256.3	controllerType=0 controllerNumber=1 scan=45256	83.258
36632:2	3	R.GGGGSFGYSYGGGSGGGFSASSLGGGFGGGSR.G			1353.09	2	2705.16	2705.16	0	1.2	64	Specific	164.75	164.75	164.75	5.76	71	>sp|K1C9_HUMAN|(Common contaminant protein)	99778	150508_NMooney_Jackson_RRV9_01.46685.46685.2	controllerType=0 controllerNumber=1 scan=46685	85.6293
37070:2	3	R.GGGGSFGYSYGGGSGGGFSASSLGGGFGGGSR.G			1353.09	2	2705.16	2705.16	0	0.6	64	Specific	666.81	612.68	612.68	12.26	71	>sp|K1C9_HUMAN|(Common contaminant protein)	99778	150508_NMooney_Jackson_RRV9_01.47186.47186.2	controllerType=0 controllerNumber=1 scan=47186	86.3903
23826:2	3	K.STMQELNSR.L			533.255	2	1065.5	1065.5	0	2.9	155	Specific	404.08	224.17	224.17	6.63	71	>sp|K1C9_HUMAN|(Common contaminant protein)	99778	150508_NMooney_Jackson_RRV9_01.30450.30450.2	controllerType=0 controllerNumber=1 scan=30450	55.026
23814:2	3	K.STMQELNSR.L			533.255	2	1065.5	1065.5	0	2.9	155	Specific	443.29	234.18	234.18	6.64	71	>sp|K1C9_HUMAN|(Common contaminant protein)	99778	150508_NMooney_Jackson_RRV9_01.30425.30425.2	controllerType=0 controllerNumber=1 scan=30425	54.9323
23440:2	3	K.STMQELNSR.L			533.254	2	1065.5	1065.5	0	0.6	155	Specific	444.83	226.59	226.59	7.27	71	>sp|K1C9_HUMAN|(Common contaminant protein)	99778	150508_NMooney_Jackson_RRV9_01.29870.29870.2	controllerType=0 controllerNumber=1 scan=29870	53.4117
23624:2	3	K.STMQELNSR.L			533.254	2	1065.5	1065.5	0	0.8	155	Specific	529.04	273.87	273.87	7.22	71	>sp|K1C9_HUMAN|(Common contaminant protein)	99778	150508_NMooney_Jackson_RRV9_01.30148.30148.2	controllerType=0 controllerNumber=1 scan=30148	54.1685
24882:2	3	R.LASYLDK.V			405.224	2	809.44	809.44	0	-0.1	164	Specific	198.11	4.08	4.08	1.42	71	>sp|K1C9_HUMAN|(Common contaminant protein)	99778	150508_NMooney_Jackson_RRV9_01.32031.32031.2	controllerType=0 controllerNumber=1 scan=32031	59.2504
25287:2	3	R.LASYLDK.V			405.224	2	809.44	809.44	0	-0.1	164	Specific	387.61	112.63	112.63	6.2	71	>sp|K1C9_HUMAN|(Common contaminant protein)	99778	150508_NMooney_Jackson_RRV9_01.32623.32623.2	controllerType=0 controllerNumber=1 scan=32623	60.7817
25468:2	3	R.LASYLDK.V			405.224	2	809.441	809.44	0	0.5	164	Specific	447.55	168.46	168.46	6.94	71	>sp|K1C9_HUMAN|(Common contaminant protein)	99778	150508_NMooney_Jackson_RRV9_01.32900.32900.2	controllerType=0 controllerNumber=1 scan=32900	61.5449
37651:3	3	R.LASYLDKVQALEEANNDLENK.I			793.068	3	2377.19	2377.19	0	1	164	Specific	290.35	227.02	227.02	7.53	71	>sp|K1C9_HUMAN|(Common contaminant protein)	99778	150508_NMooney_Jackson_RRV9_01.47837.47837.3	controllerType=0 controllerNumber=1 scan=47837	87.2724
36557:3	3	R.LASYLDKVQALEEAN[+0.984]NDLENK.I		N[+1]	793.397	3	2378.18	2378.17	0	2	164	Specific	381.47	239.74	8.94	7.45	71	>sp|K1C9_HUMAN|(Common contaminant protein)	99778	150508_NMooney_Jackson_RRV9_01.46599.46599.3	controllerType=0 controllerNumber=1 scan=46599	85.5076
26711:2	3	K.VQALEEANNDLENK.I			793.887	2	1586.77	1586.77	0	0.5	171	Specific	82.19	68.04	68.04	2.87	71	>sp|K1C9_HUMAN|(Common contaminant protein)	99778	150508_NMooney_Jackson_RRV9_01.34599.34599.2	controllerType=0 controllerNumber=1 scan=34599	65.3088
26689:2	3	K.VQALEEANNDLENK.I			793.888	2	1586.77	1586.77	0	1.5	171	Specific	112.86	65.76	65.76	4.17	71	>sp|K1C9_HUMAN|(Common contaminant protein)	99778	150508_NMooney_Jackson_RRV9_01.34572.34572.2	controllerType=0 controllerNumber=1 scan=34572	65.2668
26399:2	3	K.VQALEEANNDLENK.I			793.881	2	1586.75	1586.77	0	-7.2	171	Specific	326.35	239.81	239.81	5.2	71	>sp|K1C9_HUMAN|(Common contaminant protein)	99778	150508_NMooney_Jackson_RRV9_01.34190.34190.2	controllerType=0 controllerNumber=1 scan=34190	64.5013
27375:2	3	K.VQALEEANNDLENK.I			793.887	2	1586.77	1586.77	0	1.2	171	Specific	582.44	440.73	440.73	10.3	71	>sp|K1C9_HUMAN|(Common contaminant protein)	99778	150508_NMooney_Jackson_RRV9_01.35462.35462.2	controllerType=0 controllerNumber=1 scan=35462	67.0357
26181:2	3	K.VQALEEANN[+0.984]DLENK.I		N[+1]	794.376	2	1587.74	1587.75	0	-3.2	171	Specific	188.54	116.11	0.31	3.61	71	>sp|K1C9_HUMAN|(Common contaminant protein)	99778	150508_NMooney_Jackson_RRV9_01.33897.33897.2	controllerType=0 controllerNumber=1 scan=33897	63.8918
26964:2	3	K.VQALEEAN[+0.984]NDLENK.I		N[+1]	794.379	2	1587.75	1587.75	0	1	171	Specific	192.69	192.69	28.89	5.45	71	>sp|K1C9_HUMAN|(Common contaminant protein)	99778	150508_NMooney_Jackson_RRV9_01.34925.34925.2	controllerType=0 controllerNumber=1 scan=34925	65.9426
26569:2	3	K.VQALEEANN[+0.984]DLENK.I		N[+1]	794.379	2	1587.75	1587.75	0	0.7	171	Specific	315.13	285.14	44.07	7.57	71	>sp|K1C9_HUMAN|(Common contaminant protein)	99778	150508_NMooney_Jackson_RRV9_01.34424.34424.2	controllerType=0 controllerNumber=1 scan=34424	65.003
27972:2	3	K.VQALEEANN[+0.984]DLENK.I		N[+1]	794.38	2	1587.75	1587.75	0	1.4	171	Specific	500.66	361.58	31.52	8.72	71	>sp|K1C9_HUMAN|(Common contaminant protein)	99778	150508_NMooney_Jackson_RRV9_01.36180.36180.2	controllerType=0 controllerNumber=1 scan=36180	68.186
26293:2	3	K.VQALEEAN[+0.984]NDLENK.I		N[+1]	794.38	2	1587.75	1587.75	0	2	171	Specific	507.14	383.21	27.98	9.48	71	>sp|K1C9_HUMAN|(Common contaminant protein)	99778	150508_NMooney_Jackson_RRV9_01.34051.34051.2	controllerType=0 controllerNumber=1 scan=34051	64.2219
28517:2	3	K.VQALEEAN[+0.984]NDLENK.I		N[+1]	794.379	2	1587.75	1587.75	0	0.4	171	Specific	538.33	417.3	50.47	9.49	71	>sp|K1C9_HUMAN|(Common contaminant protein)	99778	150508_NMooney_Jackson_RRV9_01.36884.36884.2	controllerType=0 controllerNumber=1 scan=36884	69.5948
38464:3	3	K.VQALEEANNDLENKIQDWYDK.K			845.739	3	2535.2	2535.2	0	1.2	171	Specific	314.71	314.71	314.71	7.64	71	>sp|K1C9_HUMAN|(Common contaminant protein)	99778	150508_NMooney_Jackson_RRV9_01.48755.48755.3	controllerType=0 controllerNumber=1 scan=48755	88.4421
39164:3	3	K.VQALEEANNDLEN[+0.984]KIQDWYDK.K		N[+1]	846.071	3	2536.2	2536.18	0	5.2	171	Specific	6.05	6.05	6.05	0.57	71	>sp|K1C9_HUMAN|(Common contaminant protein)	99778	150508_NMooney_Jackson_RRV9_01.49493.49493.3	controllerType=0 controllerNumber=1 scan=49493	89.214
38850:3	3	K.VQALEEAN[+0.984]NDLENKIQDWYDK.K		N[+1]	846.068	3	2536.19	2536.18	0	1.9	171	Specific	159.14	159.14	2.03	5.36	71	>sp|K1C9_HUMAN|(Common contaminant protein)	99778	150508_NMooney_Jackson_RRV9_01.49156.49156.3	controllerType=0 controllerNumber=1 scan=49156	88.869
39394:3	3	K.VQALEEANN[+0.984]DLENKIQDWYDK.K		N[+1]	846.066	3	2536.18	2536.18	0	0.2	171	Specific	354.06	354.06	1.81	7.86	71	>sp|K1C9_HUMAN|(Common contaminant protein)	99778	150508_NMooney_Jackson_RRV9_01.49760.49760.3	controllerType=0 controllerNumber=1 scan=49760	89.5673
37395:3	3	K.VQALEEANN[+0.984]DLENKIQDWYDK.K		N[+1]	846.066	3	2536.18	2536.18	0	0.3	171	Specific	487.08	446.29	4.12	9.07	71	>sp|K1C9_HUMAN|(Common contaminant protein)	99778	150508_NMooney_Jackson_RRV9_01.47558.47558.3	controllerType=0 controllerNumber=1 scan=47558	86.9443
35105:3	3	K.VQALEEANNDLEN[+0.984]KIQDWYDK.K		N[+1]	846.068	3	2536.19	2536.18	0	2.6	171	Specific	542.48	464.21	95.96	9.2	71	>sp|K1C9_HUMAN|(Common contaminant protein)	99778	150508_NMooney_Jackson_RRV9_01.44867.44867.3	controllerType=0 controllerNumber=1 scan=44867	82.6011
26517:2	3	K.IQDWYDK.K			484.23	2	967.452	967.452	0	0.3	185	Specific	231.24	35.76	35.76	4.02	71	>sp|K1C9_HUMAN|(Common contaminant protein)	99778	150508_NMooney_Jackson_RRV9_01.34349.34349.2	controllerType=0 controllerNumber=1 scan=34349	64.8333
26819:2	3	K.IQDWYDK.K			484.23	2	967.452	967.452	0	0.5	185	Specific	314.75	87.83	87.83	5.93	71	>sp|K1C9_HUMAN|(Common contaminant protein)	99778	150508_NMooney_Jackson_RRV9_01.34742.34742.2	controllerType=0 controllerNumber=1 scan=34742	65.5961
08391:2	3	K.KGPAAIQK.N			406.753	2	812.499	812.499	0	-0.3	192	Specific	312.09	39.13	39.13	4.69	71	>sp|K1C9_HUMAN|(Common contaminant protein)	99778	150508_NMooney_Jackson_RRV9_01.10112.10112.2	controllerType=0 controllerNumber=1 scan=10112	14.4761
35163:2	3	K.NYSPYYNTIDDLK.D			803.376	2	1605.74	1605.74	0	0.8	200	Specific	90.4	90.4	90.4	4.4	71	>sp|K1C9_HUMAN|(Common contaminant protein)	99778	150508_NMooney_Jackson_RRV9_01.44936.44936.2	controllerType=0 controllerNumber=1 scan=44936	82.7077
32342:2	3	K.NYSPYYNTIDDLK.D			803.376	2	1605.74	1605.74	0	1	200	Specific	130.85	107.8	107.8	4.18	71	>sp|K1C9_HUMAN|(Common contaminant protein)	99778	150508_NMooney_Jackson_RRV9_01.41509.41509.2	controllerType=0 controllerNumber=1 scan=41509	77.0558
33858:2	3	K.NYSPYYN[+0.984]TIDDLK.D		N[+1]	803.869	2	1606.73	1606.73	0	2	200	Specific	18.24	12.48	12.48	1.83	71	>sp|K1C9_HUMAN|(Common contaminant protein)	99778	150508_NMooney_Jackson_RRV9_01.43328.43328.2	controllerType=0 controllerNumber=1 scan=43328	79.9345
37792:2	3	K.N[+0.984]YSPYYNTIDDLK.D		N[+1]	803.868	2	1606.73	1606.73	0	0.8	200	Specific	224.72	147.59	147.59	5.72	71	>sp|K1C9_HUMAN|(Common contaminant protein)	99778	150508_NMooney_Jackson_RRV9_01.47995.47995.2	controllerType=0 controllerNumber=1 scan=47995	87.4705
32792:2	3	K.DQIVDLTVGNNK.T			658.347	2	1315.69	1315.69	0	1.6	213	Specific	563.17	345.82	345.82	8.09	71	>sp|K1C9_HUMAN|(Common contaminant protein)	99778	150508_NMooney_Jackson_RRV9_01.42048.42048.2	controllerType=0 controllerNumber=1 scan=42048	77.9243
33423:2	3	K.DQIVDLTVGN[+0.984]NK.T		N[+1]	658.839	2	1316.67	1316.67	0	1.6	213	Specific	323.04	178.09	26.41	7.35	71	>sp|K1C9_HUMAN|(Common contaminant protein)	99778	150508_NMooney_Jackson_RRV9_01.42804.42804.2	controllerType=0 controllerNumber=1 scan=42804	79.1034
32422:2	3	K.TLLDIDNTR.M			530.786	2	1060.56	1060.56	0	1	225	Specific	523.82	269.08	269.08	7.27	71	>sp|K1C9_HUMAN|(Common contaminant protein)	99778	150508_NMooney_Jackson_RRV9_01.41612.41612.2	controllerType=0 controllerNumber=1 scan=41612	77.2576
33550:2	3	K.TLLDIDN[+0.984]TR.M		N[+1]	531.277	2	1061.55	1061.55	0	-1	225	Specific	230.13	20.1	20.1	1.84	71	>sp|K1C9_HUMAN|(Common contaminant protein)	99778	150508_NMooney_Jackson_RRV9_01.42963.42963.2	controllerType=0 controllerNumber=1 scan=42963	79.3889
33359:2	3	K.TLLDIDN[+0.984]TR.M		N[+1]	531.277	2	1061.55	1061.55	0	-0.3	225	Specific	356.68	119.46	119.46	6.6	71	>sp|K1C9_HUMAN|(Common contaminant protein)	99778	150508_NMooney_Jackson_RRV9_01.42727.42727.2	controllerType=0 controllerNumber=1 scan=42727	78.9922
32749:2	3	K.TLLDIDN[+0.984]TR.M		N[+1]	531.278	2	1061.55	1061.55	0	0.7	225	Specific	383.27	153.33	153.33	7.02	71	>sp|K1C9_HUMAN|(Common contaminant protein)	99778	150508_NMooney_Jackson_RRV9_01.42001.42001.2	controllerType=0 controllerNumber=1 scan=42001	77.8603
32930:2	3	K.TLLDIDN[+0.984]TR.M		N[+1]	531.278	2	1061.55	1061.55	0	1.2	225	Specific	387.63	122.58	122.58	6.82	71	>sp|K1C9_HUMAN|(Common contaminant protein)	99778	150508_NMooney_Jackson_RRV9_01.42213.42213.2	controllerType=0 controllerNumber=1 scan=42213	78.1865
38311:3	3	K.TLLDIDNTRM[+15.995]TLDDFR.I		M[+16]	652.324	3	1954.96	1954.95	0	1.3	225	Specific	117.68	117.68	117.68	4.09	71	>sp|K1C9_HUMAN|(Common contaminant protein)	99778	150508_NMooney_Jackson_RRV9_01.48585.48585.3	controllerType=0 controllerNumber=1 scan=48585	88.2303
32434:2	3	R.MTLDDFR.I			449.21	2	897.413	897.413	0	-0.2	234	Specific	230.9	119.66	119.66	5.26	71	>sp|K1C9_HUMAN|(Common contaminant protein)	99778	150508_NMooney_Jackson_RRV9_01.41627.41627.2	controllerType=0 controllerNumber=1 scan=41627	77.2774
32851:2	3	R.MTLDDFR.I			449.211	2	897.414	897.413	0	0.4	234	Specific	259.72	116.88	116.88	6.1	71	>sp|K1C9_HUMAN|(Common contaminant protein)	99778	150508_NMooney_Jackson_RRV9_01.42119.42119.2	controllerType=0 controllerNumber=1 scan=42119	78.0424
26685:2	3	R.M[+15.995]TLDDFR.I		M[+16]	457.208	2	913.409	913.408	0	0.2	234	Specific	236.05	97	97	5.09	71	>sp|K1C9_HUMAN|(Common contaminant protein)	99778	150508_NMooney_Jackson_RRV9_01.34568.34568.2	controllerType=0 controllerNumber=1 scan=34568	65.2632
25626:2	3	R.M[+15.995]TLDDFR.I		M[+16]	457.208	2	913.409	913.408	0	0.9	234	Specific	241.85	66.02	66.02	4.08	71	>sp|K1C9_HUMAN|(Common contaminant protein)	99778	150508_NMooney_Jackson_RRV9_01.33129.33129.2	controllerType=0 controllerNumber=1 scan=33129	62.1368
26392:2	3	R.M[+15.995]TLDDFR.I		M[+16]	457.208	2	913.408	913.408	0	0.1	234	Specific	260.99	52.88	52.88	4.53	71	>sp|K1C9_HUMAN|(Common contaminant protein)	99778	150508_NMooney_Jackson_RRV9_01.34181.34181.2	controllerType=0 controllerNumber=1 scan=34181	64.4779
27263:2	3	R.M[+15.995]TLDDFR.I		M[+16]	457.208	2	913.408	913.408	0	-0.5	234	Specific	352.76	129.82	129.82	6.54	71	>sp|K1C9_HUMAN|(Common contaminant protein)	99778	150508_NMooney_Jackson_RRV9_01.35324.35324.2	controllerType=0 controllerNumber=1 scan=35324	66.7898
27003:2	3	R.M[+15.995]TLDDFR.I		M[+16]	457.208	2	913.408	913.408	0	-0.2	234	Specific	417.42	160.7	160.7	6.27	71	>sp|K1C9_HUMAN|(Common contaminant protein)	99778	150508_NMooney_Jackson_RRV9_01.34973.34973.2	controllerType=0 controllerNumber=1 scan=34973	66.0263
30574:2	3	R.M[+15.995]TLDDFRIK.F		M[+16]	577.798	2	1154.59	1154.59	0	1	234	Specific	287.75	113.06	113.06	5.22	71	>sp|K1C9_HUMAN|(Common contaminant protein)	99778	150508_NMooney_Jackson_RRV9_01.39385.39385.2	controllerType=0 controllerNumber=1 scan=39385	73.6727
30822:3	3	R.IKFEMEQNLR.Q			436.565	3	1307.68	1307.68	0	1.7	241	Specific	182.09	87	87	3.2	71	>sp|K1C9_HUMAN|(Common contaminant protein)	99778	150508_NMooney_Jackson_RRV9_01.39690.39690.3	controllerType=0 controllerNumber=1 scan=39690	74.1846
25954:3	3	R.IKFEM[+15.995]EQNLR.Q		M[+16]	441.896	3	1323.67	1323.67	0	0.4	241	Specific	100	27.51	27.51	1.84	71	>sp|K1C9_HUMAN|(Common contaminant protein)	99778	150508_NMooney_Jackson_RRV9_01.33587.33587.3	controllerType=0 controllerNumber=1 scan=33587	63.2198
28151:2	3	K.FEMEQNLR.Q			533.753	2	1066.5	1066.5	0	0.6	243	Specific	272.3	10.95	10.95	3.96	71	>sp|K1C9_HUMAN|(Common contaminant protein)	99778	150508_NMooney_Jackson_RRV9_01.36409.36409.2	controllerType=0 controllerNumber=1 scan=36409	68.6285
24353:2	3	K.FEM[+15.995]EQNLR.Q		M[+16]	541.751	2	1082.49	1082.49	0	0.7	243	Specific	245.95	32.41	32.41	4.02	71	>sp|K1C9_HUMAN|(Common contaminant protein)	99778	150508_NMooney_Jackson_RRV9_01.31206.31206.2	controllerType=0 controllerNumber=1 scan=31206	56.9684
23566:2	3	K.FEM[+15.995]EQNLR.Q		M[+16]	541.751	2	1082.49	1082.49	0	1	243	Specific	319.85	58.69	58.69	5.89	71	>sp|K1C9_HUMAN|(Common contaminant protein)	99778	150508_NMooney_Jackson_RRV9_01.30059.30059.2	controllerType=0 controllerNumber=1 scan=30059	53.9045
23760:2	3	K.FEM[+15.995]EQNLR.Q		M[+16]	541.752	2	1082.5	1082.49	0	2.4	243	Specific	366.08	57.6	57.6	5.65	71	>sp|K1C9_HUMAN|(Common contaminant protein)	99778	150508_NMooney_Jackson_RRV9_01.30340.30340.2	controllerType=0 controllerNumber=1 scan=30340	54.6722
23919:2	3	K.FEM[+15.995]EQNLR.Q		M[+16]	541.751	2	1082.5	1082.49	0	2.1	243	Specific	373.42	79.05	79.05	6.16	71	>sp|K1C9_HUMAN|(Common contaminant protein)	99778	150508_NMooney_Jackson_RRV9_01.30593.30593.2	controllerType=0 controllerNumber=1 scan=30593	55.4347
24104:2	3	K.FEM[+15.995]EQNLR.Q		M[+16]	541.751	2	1082.49	1082.49	0	0.5	243	Specific	376.84	89.58	89.58	6.57	71	>sp|K1C9_HUMAN|(Common contaminant protein)	99778	150508_NMooney_Jackson_RRV9_01.30865.30865.2	controllerType=0 controllerNumber=1 scan=30865	56.1973
24510:2	3	K.FEM[+15.995]EQN[+0.984]LR.Q		M[+16], N[+1]	542.243	2	1083.48	1083.48	0	0.4	243	Specific	237.68	58.99	58.99	3.52	71	>sp|K1C9_HUMAN|(Common contaminant protein)	99778	150508_NMooney_Jackson_RRV9_01.31464.31464.2	controllerType=0 controllerNumber=1 scan=31464	57.7443
24526:2	3	K.FEM[+15.995]EQN[+0.984]LR.Q		M[+16], N[+1]	542.242	2	1083.48	1083.48	0	-0.1	243	Specific	263.37	82.27	82.27	4.8	71	>sp|K1C9_HUMAN|(Common contaminant protein)	99778	150508_NMooney_Jackson_RRV9_01.31483.31483.2	controllerType=0 controllerNumber=1 scan=31483	57.7709
24346:2	3	K.FEM[+15.995]EQN[+0.984]LR.Q		M[+16], N[+1]	542.243	2	1083.48	1083.48	0	0.6	243	Specific	275.07	83.35	83.35	4.85	71	>sp|K1C9_HUMAN|(Common contaminant protein)	99778	150508_NMooney_Jackson_RRV9_01.31197.31197.2	controllerType=0 controllerNumber=1 scan=31197	56.9557
28899:2	3	R.QGVDADINGLR.Q			579.3	2	1157.59	1157.59	0	1	251	Specific	455.56	257.48	257.48	7.15	71	>sp|K1C9_HUMAN|(Common contaminant protein)	99778	150508_NMooney_Jackson_RRV9_01.37362.37362.2	controllerType=0 controllerNumber=1 scan=37362	70.4871
34167:2	3	R.Q[-17.027]GVDADINGLR.Q		Q[-17]	570.786	2	1140.57	1140.56	0	0.7	251	Specific	153.61	47.43	47.43	2.12	71	>sp|K1C9_HUMAN|(Common contaminant protein)	99778	150508_NMooney_Jackson_RRV9_01.43706.43706.2	controllerType=0 controllerNumber=1 scan=43706	80.5645
29526:2	3	R.QGVDADIN[+0.984]GLR.Q		N[+1]	579.791	2	1158.58	1158.57	0	0.5	251	Specific	155.43	54.12	54.12	3.91	71	>sp|K1C9_HUMAN|(Common contaminant protein)	99778	150508_NMooney_Jackson_RRV9_01.38127.38127.2	controllerType=0 controllerNumber=1 scan=38127	71.7869
32772:2	3	R.Q[-17.027]GVDADINGLR.Q		Q[-17]	570.786	2	1140.56	1140.56	0	-0.5	251	Specific	202.12	64.42	64.42	2.91	71	>sp|K1C9_HUMAN|(Common contaminant protein)	99778	150508_NMooney_Jackson_RRV9_01.42027.42027.2	controllerType=0 controllerNumber=1 scan=42027	77.9006
27535:2	3	R.QGVDADIN[+0.984]GLR.Q		N[+1]	579.79	2	1158.57	1158.57	0	-1.1	251	Specific	223.37	98.2	98.2	2.74	71	>sp|K1C9_HUMAN|(Common contaminant protein)	99778	150508_NMooney_Jackson_RRV9_01.35664.35664.2	controllerType=0 controllerNumber=1 scan=35664	67.3928
27964:2	3	R.QGVDADIN[+0.984]GLR.Q		N[+1]	579.791	2	1158.58	1158.57	0	0.4	251	Specific	561.07	343.63	343.63	7.42	71	>sp|K1C9_HUMAN|(Common contaminant protein)	99778	150508_NMooney_Jackson_RRV9_01.36168.36168.2	controllerType=0 controllerNumber=1 scan=36168	68.1555
32498:2	3	R.Q[-17.027]GVDADIN[+0.984]GLR.Q		N[+1], Q[-17]	571.278	2	1141.55	1141.55	0	0.5	251	Specific	109.98	38.57	38.57	2.52	71	>sp|K1C9_HUMAN|(Common contaminant protein)	99778	150508_NMooney_Jackson_RRV9_01.41703.41703.2	controllerType=0 controllerNumber=1 scan=41703	77.3919
33649:2	3	R.Q[-17.027]GVDADIN[+0.984]GLR.Q		N[+1], Q[-17]	571.278	2	1141.55	1141.55	0	0.1	251	Specific	123.26	10.82	10.82	0.96	71	>sp|K1C9_HUMAN|(Common contaminant protein)	99778	150508_NMooney_Jackson_RRV9_01.43084.43084.2	controllerType=0 controllerNumber=1 scan=43084	79.5694
31305:2	3	R.QVLDNLTMEK.S			595.809	2	1190.61	1190.61	0	1.9	262	Specific	236.59	102.32	102.32	6.32	71	>sp|K1C9_HUMAN|(Common contaminant protein)	99778	150508_NMooney_Jackson_RRV9_01.40243.40243.2	controllerType=0 controllerNumber=1 scan=40243	74.9413
28858:2	3	R.QVLDNLTM[+15.995]EK.S		M[+16]	603.806	2	1206.6	1206.6	0	0.2	262	Specific	171.01	77.83	77.83	4.4	71	>sp|K1C9_HUMAN|(Common contaminant protein)	99778	150508_NMooney_Jackson_RRV9_01.37312.37312.2	controllerType=0 controllerNumber=1 scan=37312	70.3907
28460:2	3	R.QVLDNLTM[+15.995]EK.S		M[+16]	603.806	2	1206.6	1206.6	0	0.5	262	Specific	219.95	123.22	123.22	4.55	71	>sp|K1C9_HUMAN|(Common contaminant protein)	99778	150508_NMooney_Jackson_RRV9_01.36789.36789.2	controllerType=0 controllerNumber=1 scan=36789	69.2922
26414:2	3	R.QVLDNLTM[+15.995]EK.S		M[+16]	603.807	2	1206.61	1206.6	0	2.1	262	Specific	247.59	106.55	106.55	5.47	71	>sp|K1C9_HUMAN|(Common contaminant protein)	99778	150508_NMooney_Jackson_RRV9_01.34209.34209.2	controllerType=0 controllerNumber=1 scan=34209	64.5378
28147:2	3	R.QVLDNLTM[+15.995]EK.S		M[+16]	603.806	2	1206.61	1206.6	0	1.4	262	Specific	282.83	149.35	149.35	6.18	71	>sp|K1C9_HUMAN|(Common contaminant protein)	99778	150508_NMooney_Jackson_RRV9_01.36404.36404.2	controllerType=0 controllerNumber=1 scan=36404	68.622
29448:2	3	R.QVLDN[+0.984]LTM[+15.995]EK.S		M[+16], N[+1]	604.301	2	1207.59	1207.59	0	6.2	262	Specific	174.62	48.49	48.49	0.91	71	>sp|K1C9_HUMAN|(Common contaminant protein)	99778	150508_NMooney_Jackson_RRV9_01.38035.38035.2	controllerType=0 controllerNumber=1 scan=38035	71.6466
31073:4	3	K.NHKEEMSQLTGQNSGDVNVEINVAPGK.D			724.604	4	2895.4	2895.39	0	1.8	291	Specific	140.94	127.94	127.94	4.53	71	>sp|K1C9_HUMAN|(Common contaminant protein)	99778	150508_NMooney_Jackson_RRV9_01.39985.39985.4	controllerType=0 controllerNumber=1 scan=39985	74.6152
31665:4	3	K.N[+0.984]HKEEMSQLTGQNSGDVNVEINVAPGK.D		N[+1]	724.85	4	2896.38	2896.37	0	1.1	291	Specific	60.4	60.4	5.87	3.17	71	>sp|K1C9_HUMAN|(Common contaminant protein)	99778	150508_NMooney_Jackson_RRV9_01.40675.40675.4	controllerType=0 controllerNumber=1 scan=40675	75.6336
28898:4	3	K.NHKEEM[+15.995]SQLTGQNSGDVNVEINVAPGK.D		M[+16]	728.602	4	2911.39	2911.39	0	0.5	291	Specific	69.1	69.1	69.1	2.66	71	>sp|K1C9_HUMAN|(Common contaminant protein)	99778	150508_NMooney_Jackson_RRV9_01.37361.37361.4	controllerType=0 controllerNumber=1 scan=37361	70.4862
31655:4	3	K.NHKEEMSQLTGQN[+0.984]SGDVNVEINVAPGK.D		N[+1]	724.851	4	2896.38	2896.37	0	3.4	291	Specific	71.2	71.2	31.34	1.86	71	>sp|K1C9_HUMAN|(Common contaminant protein)	99778	150508_NMooney_Jackson_RRV9_01.40664.40664.4	controllerType=0 controllerNumber=1 scan=40664	75.6188
30381:4	3	K.N[+0.984]HKEEM[+15.995]SQLTGQNSGDVNVEINVAPGK.D		M[+16], N[+1]	728.849	4	2912.37	2912.37	0	1.3	291	Specific	66.06	66.06	66.06	2.68	71	>sp|K1C9_HUMAN|(Common contaminant protein)	99778	150508_NMooney_Jackson_RRV9_01.39162.39162.4	controllerType=0 controllerNumber=1 scan=39162	73.3544
31988:4	3	K.NHKEEMSQLTGQNSGDVNVEINVAPGKDLTK.T			838.918	4	3352.65	3352.64	0	2.2	291	Specific	277.1	236.48	236.48	5.34	71	>sp|K1C9_HUMAN|(Common contaminant protein)	99778	150508_NMooney_Jackson_RRV9_01.41077.41077.4	controllerType=0 controllerNumber=1 scan=41077	76.3819
31827:4	3	K.NHKEEMSQLTGQNSGDVNVEINVAPGKDLTK.T			838.917	4	3352.65	3352.64	0	1.1	291	Specific	298.16	282.62	282.62	5.76	71	>sp|K1C9_HUMAN|(Common contaminant protein)	99778	150508_NMooney_Jackson_RRV9_01.40883.40883.4	controllerType=0 controllerNumber=1 scan=40883	76.0481
33383:4	3	K.N[+0.984]HKEEMSQLTGQNSGDVNVEINVAPGKDLTK.T		N[+1]	839.164	4	3353.63	3353.63	0	1.7	291	Specific	116.3	116.3	116.3	3.12	71	>sp|K1C9_HUMAN|(Common contaminant protein)	99778	150508_NMooney_Jackson_RRV9_01.42758.42758.4	controllerType=0 controllerNumber=1 scan=42758	79.0397
32423:4	3	K.NHKEEMSQLTGQN[+0.984]SGDVNVEINVAPGKDLTK.T		N[+1]	839.163	4	3353.63	3353.63	0	0.9	291	Specific	213.46	175.75	63.59	4.24	71	>sp|K1C9_HUMAN|(Common contaminant protein)	99778	150508_NMooney_Jackson_RRV9_01.41613.41613.4	controllerType=0 controllerNumber=1 scan=41613	77.2594
31442:4	3	K.N[+0.984]HKEEM[+15.995]SQLTGQNSGDVNVEINVAPGKDLTK.T		M[+16], N[+1]	843.162	4	3369.63	3369.62	0	0.9	291	Specific	182.68	182.68	38.36	4.21	71	>sp|K1C9_HUMAN|(Common contaminant protein)	99778	150508_NMooney_Jackson_RRV9_01.40414.40414.4	controllerType=0 controllerNumber=1 scan=40414	75.2304
35265:2	3	K.EEMSQLTGQNSGDVNVEINVAPGK.D			1258.6	2	2516.2	2516.19	0	1.3	294	Specific	384.4	360.46	360.46	8.29	71	>sp|K1C9_HUMAN|(Common contaminant protein)	99778	150508_NMooney_Jackson_RRV9_01.45061.45061.2	controllerType=0 controllerNumber=1 scan=45061	82.9131
33340:2	3	K.EEM[+15.995]SQLTGQNSGDVNVEINVAPGK.D		M[+16]	1266.6	2	2532.18	2532.19	0	-1.3	294	Specific	58.26	58.26	58.26	4.04	71	>sp|K1C9_HUMAN|(Common contaminant protein)	99778	150508_NMooney_Jackson_RRV9_01.42700.42700.2	controllerType=0 controllerNumber=1 scan=42700	78.9404
33194:2	3	K.EEM[+15.995]SQLTGQNSGDVNVEINVAPGK.D		M[+16]	1266.6	2	2532.19	2532.19	0	2.2	294	Specific	218.19	218.19	218.19	5.82	71	>sp|K1C9_HUMAN|(Common contaminant protein)	99778	150508_NMooney_Jackson_RRV9_01.42517.42517.2	controllerType=0 controllerNumber=1 scan=42517	78.5898
35340:3	3	K.EEMSQLTGQNSGDVNVEINVAPGKDLTK.T			991.821	3	2973.45	2973.45	0	0.9	294	Specific	4.92	4.92	4.92	1.84	71	>sp|K1C9_HUMAN|(Common contaminant protein)	99778	150508_NMooney_Jackson_RRV9_01.45146.45146.3	controllerType=0 controllerNumber=1 scan=45146	83.0306
35266:3	3	K.EEMSQLTGQNSGDVNVEINVAPGKDLTK.T			991.822	3	2973.45	2973.45	0	1.5	294	Specific	319.7	319.7	319.7	7.33	71	>sp|K1C9_HUMAN|(Common contaminant protein)	99778	150508_NMooney_Jackson_RRV9_01.45062.45062.3	controllerType=0 controllerNumber=1 scan=45062	82.9144
33939:3	3	K.EEM[+15.995]SQLTGQNSGDVNVEINVAPGKDLTK.T		M[+16]	997.148	3	2989.43	2989.44	0	-4.5	294	Specific	81.81	81.81	81.81	2.57	71	>sp|K1C9_HUMAN|(Common contaminant protein)	99778	150508_NMooney_Jackson_RRV9_01.43430.43430.3	controllerType=0 controllerNumber=1 scan=43430	80.0963
34176:3	3	K.EEM[+15.995]SQLTGQNSGDVNVEINVAPGKDLTK.T		M[+16]	997.155	3	2989.45	2989.44	0	3	294	Specific	121.74	121.74	121.74	4	71	>sp|K1C9_HUMAN|(Common contaminant protein)	99778	150508_NMooney_Jackson_RRV9_01.43718.43718.3	controllerType=0 controllerNumber=1 scan=43718	80.5876
32036:3	3	K.TLNDM[+15.995]RQEYEQLIAK.N		M[+16]	623.314	3	1867.93	1867.92	0	2.5	322	Specific	139.31	104.6	104.6	3.44	71	>sp|K1C9_HUMAN|(Common contaminant protein)	99778	150508_NMooney_Jackson_RRV9_01.41135.41135.3	controllerType=0 controllerNumber=1 scan=41135	76.4643
31719:3	3	K.TLNDM[+15.995]RQEYEQLIAK.N		M[+16]	623.313	3	1867.92	1867.92	0	1.2	322	Specific	249.15	233.94	233.94	6.49	71	>sp|K1C9_HUMAN|(Common contaminant protein)	99778	150508_NMooney_Jackson_RRV9_01.40735.40735.3	controllerType=0 controllerNumber=1 scan=40735	75.702
32181:3	3	K.TLN[+0.984]DM[+15.995]RQEYEQLIAK.N		M[+16], N[+1]	623.641	3	1868.91	1868.91	0	1.2	322	Specific	241.22	216.41	216.41	6.41	71	>sp|K1C9_HUMAN|(Common contaminant protein)	99778	150508_NMooney_Jackson_RRV9_01.41312.41312.3	controllerType=0 controllerNumber=1 scan=41312	76.7276
28518:2	3	R.QEYEQLIAK.N			561.297	2	1121.59	1121.58	0	1.8	328	Specific	443.07	293.25	293.25	7.16	71	>sp|K1C9_HUMAN|(Common contaminant protein)	99778	150508_NMooney_Jackson_RRV9_01.36887.36887.2	controllerType=0 controllerNumber=1 scan=36887	69.609
38507:4	3	R.KDIENQYETQITQIEHEVSSSGQEVQSSAK.E			848.908	4	3392.61	3392.61	0	0.5	339	Specific	309	270.33	270.33	7.48	71	>sp|K1C9_HUMAN|(Common contaminant protein)	99778	150508_NMooney_Jackson_RRV9_01.48796.48796.4	controllerType=0 controllerNumber=1 scan=48796	88.4819
39519:3	3	K.DIENQYETQITQIEHEVSSSGQEVQSSAK.E			1088.84	3	3264.51	3264.51	0	-1.6	340	Specific	206.33	201.47	201.47	4.86	71	>sp|K1C9_HUMAN|(Common contaminant protein)	99778	150508_NMooney_Jackson_RRV9_01.49896.49896.3	controllerType=0 controllerNumber=1 scan=49896	89.7095
39560:3	3	R.HGVQELEIELQSQLSK.K			613.328	3	1837.97	1837.97	0	2.4	375	Specific	314.11	119.6	119.6	6.8	71	>sp|K1C9_HUMAN|(Common contaminant protein)	99778	150508_NMooney_Jackson_RRV9_01.49936.49936.3	controllerType=0 controllerNumber=1 scan=49936	89.7506
37564:4	3	K.MRLEKEIETYHNLLEGGQEDFESSGAGK.I			792.63	4	3167.5	3167.49	0	1.5	445	Specific	146.07	146.07	146.07	3.49	71	>sp|K1C9_HUMAN|(Common contaminant protein)	99778	150508_NMooney_Jackson_RRV9_01.47746.47746.4	controllerType=0 controllerNumber=1 scan=47746	87.1686
36021:4	3	K.M[+15.995]RLEKEIETYHNLLEGGQEDFESSGAGK.I		M[+16]	796.628	4	3183.49	3183.49	0	0.5	445	Specific	28.56	28.56	28.56	1.85	71	>sp|K1C9_HUMAN|(Common contaminant protein)	99778	150508_NMooney_Jackson_RRV9_01.45980.45980.2	controllerType=0 controllerNumber=1 scan=45980	84.5651
35080:3	3	R.LEKEIETYHNLLEGGQEDFESSGAGK.I			960.79	3	2880.36	2880.35	0	1	447	Specific	214.59	181.79	181.79	4.37	71	>sp|K1C9_HUMAN|(Common contaminant protein)	99778	150508_NMooney_Jackson_RRV9_01.44834.44834.3	controllerType=0 controllerNumber=1 scan=44834	82.5355
35021:3	3	K.EIETYHNLLEGGQEDFESSGAGK.I			837.383	3	2510.13	2510.13	0	0.8	450	Specific	343.15	343.15	343.15	8.46	71	>sp|K1C9_HUMAN|(Common contaminant protein)	99778	150508_NMooney_Jackson_RRV9_01.44760.44760.3	controllerType=0 controllerNumber=1 scan=44760	82.4109
34657:3	3	K.EIETYHNLLEGGQEDFESSGAGK.I			837.383	3	2510.13	2510.13	0	1.2	450	Specific	459.56	423.99	423.99	9.3	71	>sp|K1C9_HUMAN|(Common contaminant protein)	99778	150508_NMooney_Jackson_RRV9_01.44318.44318.3	controllerType=0 controllerNumber=1 scan=44318	81.6477
36007:3	3	K.EIETYHNLLEGGQEDFESSGAGK[+14.016].I		K[+14]	842.056	3	2524.15	2524.15	0	2.2	450	Specific	46.11	46.11	46.11	2.44	71	>sp|K1C9_HUMAN|(Common contaminant protein)	99778	150508_NMooney_Jackson_RRV9_01.45963.45963.3	controllerType=0 controllerNumber=1 scan=45963	84.5422
38864:2	3	K.E[-18.011]IETYHNLLEGGQEDFESSGAGK.I		E[-18]	1246.57	2	2492.13	2492.12	0	3	450	Specific	136.78	136.78	136.78	5.04	71	>sp|K1C9_HUMAN|(Common contaminant protein)	99778	150508_NMooney_Jackson_RRV9_01.49170.49170.2	controllerType=0 controllerNumber=1 scan=49170	88.8819
38858:2	3	K.E[-18.011]IETYHNLLEGGQEDFESSGAGK.I		E[-18]	1246.57	2	2492.12	2492.12	0	1.5	450	Specific	319.52	288.83	288.83	7.73	71	>sp|K1C9_HUMAN|(Common contaminant protein)	99778	150508_NMooney_Jackson_RRV9_01.49163.49163.2	controllerType=0 controllerNumber=1 scan=49163	88.8751
35602:3	3	K.EIETYHN[+0.984]LLEGGQEDFESSGAGK.I		N[+1]	837.711	3	2511.12	2511.12	0	1.6	450	Specific	415.9	292.75	292.75	8.34	71	>sp|K1C9_HUMAN|(Common contaminant protein)	99778	150508_NMooney_Jackson_RRV9_01.45468.45468.3	controllerType=0 controllerNumber=1 scan=45468	83.625
29728:3	3	R.GGSGGSYGRGSRGGSGGSYGGGGSGGGYGGGSGSR.G			957.408	3	2870.21	2870.22	0	-2.6	479	Specific	36.07	36.07	36.07	0.4	71	>sp|K1C9_HUMAN|(Common contaminant protein)	99778	150508_NMooney_Jackson_RRV9_01.38361.38361.3	controllerType=0 controllerNumber=1 scan=38361	72.1014
20662:2	3	R.GGSGGSYGGGGSGGGYGGGSGSR.G			896.368	2	1791.73	1791.73	0	0.4	491	Specific	164.21	95.26	95.26	5.76	71	>sp|K1C9_HUMAN|(Common contaminant protein)	99778	150508_NMooney_Jackson_RRV9_01.25731.25731.2	controllerType=0 controllerNumber=1 scan=25731	42.8186
21258:2	3	R.GGSGGSYGGGGSGGGYGGGSGSR.G			896.368	2	1791.73	1791.73	0	0.5	491	Specific	195.84	94.02	94.02	6.11	71	>sp|K1C9_HUMAN|(Common contaminant protein)	99778	150508_NMooney_Jackson_RRV9_01.26522.26522.2	controllerType=0 controllerNumber=1 scan=26522	44.3916
18692:2	3	R.GGSGGSYGGGGSGGGYGGGSGSR.G			896.368	2	1791.73	1791.73	0	0.7	491	Specific	304.6	161.5	161.5	8.5	71	>sp|K1C9_HUMAN|(Common contaminant protein)	99778	150508_NMooney_Jackson_RRV9_01.23106.23106.2	controllerType=0 controllerNumber=1 scan=23106	37.6467
21709:2	3	R.GGSGGSYGGGGSGGGYGGGSGSR.G			896.371	2	1791.73	1791.73	0	3.8	491	Specific	438.38	240.97	240.97	7.91	71	>sp|K1C9_HUMAN|(Common contaminant protein)	99778	150508_NMooney_Jackson_RRV9_01.27174.27174.2	controllerType=0 controllerNumber=1 scan=27174	45.9343
18881:2	3	R.GGSGGSYGGGGSGGGYGGGSGSR.G			896.368	2	1791.73	1791.73	0	1	491	Specific	453.27	182.96	182.96	9.23	71	>sp|K1C9_HUMAN|(Common contaminant protein)	99778	150508_NMooney_Jackson_RRV9_01.23357.23357.2	controllerType=0 controllerNumber=1 scan=23357	38.1231
21491:2	3	R.GGSGGSYGGGGSGGGYGGGSGSR.G			896.371	2	1791.73	1791.73	0	3.9	491	Specific	625.49	213.66	213.66	9.73	71	>sp|K1C9_HUMAN|(Common contaminant protein)	99778	150508_NMooney_Jackson_RRV9_01.26854.26854.2	controllerType=0 controllerNumber=1 scan=26854	45.1618
21887:2	3	R.GGSGGSYGGGGSGGGYGGGSGSR.G			896.369	2	1791.73	1791.73	0	1.7	491	Specific	635.81	272.26	272.26	11.06	71	>sp|K1C9_HUMAN|(Common contaminant protein)	99778	150508_NMooney_Jackson_RRV9_01.27451.27451.2	controllerType=0 controllerNumber=1 scan=27451	46.6955
20983:2	3	R.GGSGGSYGGGGSGGGYGGGSGSR.G			896.369	2	1791.73	1791.73	0	1.5	491	Specific	664.53	237.45	237.45	12.25	71	>sp|K1C9_HUMAN|(Common contaminant protein)	99778	150508_NMooney_Jackson_RRV9_01.26152.26152.2	controllerType=0 controllerNumber=1 scan=26152	43.6262
22031:2	3	R.GGSGGSYGGGGSGGGYGGGSGSR.G			896.37	2	1791.73	1791.73	0	2.3	491	Specific	671.67	277.26	277.26	11.67	71	>sp|K1C9_HUMAN|(Common contaminant protein)	99778	150508_NMooney_Jackson_RRV9_01.27691.27691.2	controllerType=0 controllerNumber=1 scan=27691	47.4551
22479:4	3	R.GGSGGSYGGGSGSGGGSGGGYGGGSGGGHSGGSGGGHSGGSGGNYGGGSGSGGGSGGGYGGGSGSR.G			1243.99	4	4972.94	4972.94	0	1.2	514	Specific	0.65	0.65	0.65	1.84	71	>sp|K1C9_HUMAN|(Common contaminant protein)	99778	150508_NMooney_Jackson_RRV9_01.28396.28396.4	controllerType=0 controllerNumber=1 scan=28396	49.414
22531:4	3	R.GGSGGSYGGGSGSGGGSGGGYGGGSGGGHSGGSGGGHSGGSGGNYGGGSGSGGGSGGGYGGGSGSR.G			1243.74	4	4971.94	4972.94	-1	1.2	514	Specific	195.82	127.78	127.78	5.08	71	>sp|K1C9_HUMAN|(Common contaminant protein)	99778	150508_NMooney_Jackson_RRV9_01.28483.28483.4	controllerType=0 controllerNumber=1 scan=28483	49.681
22417:4	3	R.GGSGGSYGGGSGSGGGSGGGYGGGSGGGHSGGSGGGHSGGSGGNYGGGSGSGGGSGGGYGGGSGSR.G			1243.74	4	4971.93	4972.94	-1	0.2	514	Specific	248.06	137.06	137.06	6.84	71	>sp|K1C9_HUMAN|(Common contaminant protein)	99778	150508_NMooney_Jackson_RRV9_01.28305.28305.4	controllerType=0 controllerNumber=1 scan=28305	49.1957
24098:3	3	R.GGSGGSHGGGSGFGGESGGSYGGGEEASGSGGGYGGGSGK.S			1075.1	3	3223.28	3223.28	0	-0.1	580	Specific	265.19	265.19	265.19	7.42	71	>sp|K1C9_HUMAN|(Common contaminant protein)	99778	150508_NMooney_Jackson_RRV9_01.30857.30857.3	controllerType=0 controllerNumber=1 scan=30857	56.1833
24360:3	3	R.GGSGGSHGGGSGFGGESGGSYGGGEEASGSGGGYGGGSGK.S			1075.1	3	3223.28	3223.28	0	0.4	580	Specific	452.88	438.43	438.43	8.79	71	>sp|K1C9_HUMAN|(Common contaminant protein)	99778	150508_NMooney_Jackson_RRV9_01.31224.31224.3	controllerType=0 controllerNumber=1 scan=31224	57.0438
24323:3	3	R.GGSGGSHGGGSGFGGESGGSYGGGEEASGSGGGYGGGSGK.S			1075.1	3	3223.28	3223.28	0	0.5	580	Specific	516.29	501	501	8.84	71	>sp|K1C9_HUMAN|(Common contaminant protein)	99778	150508_NMooney_Jackson_RRV9_01.31165.31165.3	controllerType=0 controllerNumber=1 scan=31165	56.8739
23601:4	3	R.GGSGGSHGGGSGFGGESGGSYGGGEEASGSGGGYGGGSGKSSHS.-			906.116	4	3621.44	3621.44	0	1.2	580	CRagged	284.08	284.08	284.08	6.62	71	>sp|K1C9_HUMAN|(Common contaminant protein)	99778	150508_NMooney_Jackson_RRV9_01.30117.30117.4	controllerType=0 controllerNumber=1 scan=30117	54.0973
31934:3	4	R.ISSSKGSLGGGFSSGGFSGGSFSR.G			737.354	3	2210.05	2210.05	0	0.4	36	Specific	238.04	237.9	237.9	6.8	46	>gi|530412176|ref|XP_005257400.1| PREDICTED: keratin, type I cytoskeletal 10 isoform X1 [Homo sapiens]	74555	150508_NMooney_Jackson_RRV9_01.41018.41018.3	controllerType=0 controllerNumber=1 scan=41018	76.2807
34229:2	4	K.GSLGGGFSSGGFSGGSFSR.G			854.391	2	1707.77	1707.77	0	1.6	41	Specific	94.9	94.9	94.9	5.55	46	>gi|530412176|ref|XP_005257400.1| PREDICTED: keratin, type I cytoskeletal 10 isoform X1 [Homo sapiens]	74555	150508_NMooney_Jackson_RRV9_01.43784.43784.2	controllerType=0 controllerNumber=1 scan=43784	80.7138
34275:2	4	K.GSLGGGFSSGGFSGGSFSR.G			854.39	2	1707.77	1707.77	0	1	41	Specific	154.94	108.62	108.62	5.72	46	>gi|530412176|ref|XP_005257400.1| PREDICTED: keratin, type I cytoskeletal 10 isoform X1 [Homo sapiens]	74555	150508_NMooney_Jackson_RRV9_01.43847.43847.3	controllerType=0 controllerNumber=1 scan=43847	80.8448
34684:2	4	K.GSLGGGFSSGGFSGGSFSR.G			854.391	2	1707.77	1707.77	0	1.3	41	Specific	376.97	241.66	241.66	8.52	46	>gi|530412176|ref|XP_005257400.1| PREDICTED: keratin, type I cytoskeletal 10 isoform X1 [Homo sapiens]	74555	150508_NMooney_Jackson_RRV9_01.44352.44352.3	controllerType=0 controllerNumber=1 scan=44352	81.7077
34990:2	4	K.GSLGGGFSSGGFSGGSFSR.G			854.391	2	1707.77	1707.77	0	1.7	41	Specific	530.92	386.2	386.2	10.3	46	>gi|530412176|ref|XP_005257400.1| PREDICTED: keratin, type I cytoskeletal 10 isoform X1 [Homo sapiens]	74555	150508_NMooney_Jackson_RRV9_01.44721.44721.2	controllerType=0 controllerNumber=1 scan=44721	82.3477
34558:2	4	K.GSLGGGFSSGGFSGGSFSR.G			854.391	2	1707.77	1707.77	0	1.6	41	Specific	672.38	551.42	551.42	13.08	46	>gi|530412176|ref|XP_005257400.1| PREDICTED: keratin, type I cytoskeletal 10 isoform X1 [Homo sapiens]	74555	150508_NMooney_Jackson_RRV9_01.44199.44199.2	controllerType=0 controllerNumber=1 scan=44199	81.4754
36921:2	4	R.GSSGGGC[+71.037]FGGSSGGYGGLGGFGGGSFR.G		C[+71]	1179	2	2357	2357	0	0.7	60	Specific	82	82	82	5.62	46	>gi|530412176|ref|XP_005257400.1| PREDICTED: keratin, type I cytoskeletal 10 isoform X1 [Homo sapiens]	74555	150508_NMooney_Jackson_RRV9_01.47020.47020.2	controllerType=0 controllerNumber=1 scan=47020	86.1442
37048:2	4	R.GSSGGGC[+71.037]FGGSSGGYGGLGGFGGGSFR.G		C[+71]	1179	2	2357	2357	0	0.7	60	Specific	283.4	235.37	235.37	7.83	46	>gi|530412176|ref|XP_005257400.1| PREDICTED: keratin, type I cytoskeletal 10 isoform X1 [Homo sapiens]	74555	150508_NMooney_Jackson_RRV9_01.47158.47158.2	controllerType=0 controllerNumber=1 scan=47158	86.3309
24754:2	4	K.VTMQNLNDR.L			545.77	2	1090.53	1090.53	0	1	148	Specific	297.5	124.41	124.41	6.53	46	>gi|530412176|ref|XP_005257400.1| PREDICTED: keratin, type I cytoskeletal 10 isoform X1 [Homo sapiens]	74555	150508_NMooney_Jackson_RRV9_01.31830.31830.2	controllerType=0 controllerNumber=1 scan=31830	58.6813
24951:2	4	K.VTMQNLNDR.L			545.769	2	1090.53	1090.53	0	0.5	148	Specific	481.65	251.22	251.22	7.21	46	>gi|530412176|ref|XP_005257400.1| PREDICTED: keratin, type I cytoskeletal 10 isoform X1 [Homo sapiens]	74555	150508_NMooney_Jackson_RRV9_01.32124.32124.2	controllerType=0 controllerNumber=1 scan=32124	59.4427
25458:2	4	K.VTMQN[+0.984]LNDR.L		N[+1]	546.261	2	1091.52	1091.52	0	0.5	148	Specific	345.19	84.02	21.17	6.48	46	>gi|530412176|ref|XP_005257400.1| PREDICTED: keratin, type I cytoskeletal 10 isoform X1 [Homo sapiens]	74555	150508_NMooney_Jackson_RRV9_01.32884.32884.2	controllerType=0 controllerNumber=1 scan=32884	61.5009
25066:2	4	K.VTMQNLN[+0.984]DR.L		N[+1]	546.261	2	1091.52	1091.52	0	0.3	148	Specific	469	221.79	49.68	7.18	46	>gi|530412176|ref|XP_005257400.1| PREDICTED: keratin, type I cytoskeletal 10 isoform X1 [Homo sapiens]	74555	150508_NMooney_Jackson_RRV9_01.32294.32294.2	controllerType=0 controllerNumber=1 scan=32294	59.9025
27044:2	4	R.LASYLDKVR.A			532.808	2	1064.61	1064.61	0	-0.4	157	Specific	271.79	41.73	41.73	4.25	46	>gi|530412176|ref|XP_005257400.1| PREDICTED: keratin, type I cytoskeletal 10 isoform X1 [Homo sapiens]	74555	150508_NMooney_Jackson_RRV9_01.35030.35030.2	controllerType=0 controllerNumber=1 scan=35030	66.1671
27304:2	4	R.ALEESNYELEGK.I			691.329	2	1381.65	1381.65	0	2.2	166	Specific	119.06	45.3	45.3	2.81	46	>gi|530412176|ref|XP_005257400.1| PREDICTED: keratin, type I cytoskeletal 10 isoform X1 [Homo sapiens]	74555	150508_NMooney_Jackson_RRV9_01.35377.35377.2	controllerType=0 controllerNumber=1 scan=35377	66.9081
26448:2	4	R.ALEESNYELEGK.I			691.329	2	1381.65	1381.65	0	1.8	166	Specific	142.88	95.76	95.76	4.07	46	>gi|530412176|ref|XP_005257400.1| PREDICTED: keratin, type I cytoskeletal 10 isoform X1 [Homo sapiens]	74555	150508_NMooney_Jackson_RRV9_01.34258.34258.2	controllerType=0 controllerNumber=1 scan=34258	64.6486
26764:2	4	R.ALEESNYELEGK.I			691.328	2	1381.65	1381.65	0	1.2	166	Specific	483.7	333.95	333.95	7.91	46	>gi|530412176|ref|XP_005257400.1| PREDICTED: keratin, type I cytoskeletal 10 isoform X1 [Homo sapiens]	74555	150508_NMooney_Jackson_RRV9_01.34664.34664.2	controllerType=0 controllerNumber=1 scan=34664	65.4119
27046:2	4	R.ALEESNYELEGK.I			691.329	2	1381.65	1381.65	0	1.4	166	Specific	487.58	319.67	319.67	8.01	46	>gi|530412176|ref|XP_005257400.1| PREDICTED: keratin, type I cytoskeletal 10 isoform X1 [Homo sapiens]	74555	150508_NMooney_Jackson_RRV9_01.35033.35033.2	controllerType=0 controllerNumber=1 scan=35033	66.1747
26878:2	4	R.ALEESNYELEGK.I			691.33	2	1381.65	1381.65	0	3.2	166	Specific	530.68	376.31	376.31	8.4	46	>gi|530412176|ref|XP_005257400.1| PREDICTED: keratin, type I cytoskeletal 10 isoform X1 [Homo sapiens]	74555	150508_NMooney_Jackson_RRV9_01.34821.34821.2	controllerType=0 controllerNumber=1 scan=34821	65.7554
28575:2	4	R.ALEESNYELEGK[+14.016].I		K[+14]	698.336	2	1395.67	1395.66	0	1.3	166	Specific	128.92	40.39	40.39	2.51	46	>gi|530412176|ref|XP_005257400.1| PREDICTED: keratin, type I cytoskeletal 10 isoform X1 [Homo sapiens]	74555	150508_NMooney_Jackson_RRV9_01.36966.36966.3	controllerType=0 controllerNumber=1 scan=36966	69.7887
27512:2	4	R.ALEESN[+0.984]YELEGK.I		N[+1]	691.819	2	1382.63	1382.63	0	-0.4	166	Specific	376.93	236.34	236.34	7.77	46	>gi|530412176|ref|XP_005257400.1| PREDICTED: keratin, type I cytoskeletal 10 isoform X1 [Homo sapiens]	74555	150508_NMooney_Jackson_RRV9_01.35636.35636.2	controllerType=0 controllerNumber=1 scan=35636	67.357
25113:2	4	K.IKEWYEK.H			498.264	2	995.52	995.52	0	0.6	178	Specific	181.46	3.69	3.69	0.49	46	>gi|530412176|ref|XP_005257400.1| PREDICTED: keratin, type I cytoskeletal 10 isoform X1 [Homo sapiens]	74555	150508_NMooney_Jackson_RRV9_01.32360.32360.2	controllerType=0 controllerNumber=1 scan=32360	60.057
25065:2	4	K.IKEWYEK.H			498.263	2	995.519	995.52	0	-0.3	178	Specific	368.69	59.29	59.29	4.39	46	>gi|530412176|ref|XP_005257400.1| PREDICTED: keratin, type I cytoskeletal 10 isoform X1 [Homo sapiens]	74555	150508_NMooney_Jackson_RRV9_01.32293.32293.2	controllerType=0 controllerNumber=1 scan=32293	59.8994
23563:1	4	K.TIDDLK.N			704.383	1	704.383	704.383	0	1.4	202	Specific	285.58	18.59	18.59	2.16	46	>gi|530412176|ref|XP_005257400.1| PREDICTED: keratin, type I cytoskeletal 10 isoform X1 [Homo sapiens]	74555	150508_NMooney_Jackson_RRV9_01.30054.30054.2	controllerType=0 controllerNumber=1 scan=30054	53.8889
25667:1	4	R.LAADDFR.L			807.402	1	807.402	807.399	0	2.9	229	Specific	83.43	13.69	13.69	0.53	46	>gi|530412176|ref|XP_005257400.1| PREDICTED: keratin, type I cytoskeletal 10 isoform X1 [Homo sapiens]	74555	150508_NMooney_Jackson_RRV9_01.33186.33186.2	controllerType=0 controllerNumber=1 scan=33186	62.2671
26056:2	4	R.LAADDFR.L			404.204	2	807.4	807.399	0	0.4	229	Specific	329.2	89.2	89.2	6.17	46	>gi|530412176|ref|XP_005257400.1| PREDICTED: keratin, type I cytoskeletal 10 isoform X1 [Homo sapiens]	74555	150508_NMooney_Jackson_RRV9_01.33726.33726.2	controllerType=0 controllerNumber=1 scan=33726	63.522
25818:2	4	R.LAADDFR.L			404.203	2	807.399	807.399	0	0	229	Specific	427.99	132.59	132.59	6.9	46	>gi|530412176|ref|XP_005257400.1| PREDICTED: keratin, type I cytoskeletal 10 isoform X1 [Homo sapiens]	74555	150508_NMooney_Jackson_RRV9_01.33395.33395.2	controllerType=0 controllerNumber=1 scan=33395	62.7616
27394:3	4	R.LKYEN[+0.984]EVALR.Q		N[+1]	412.559	3	1235.66	1235.66	0	-0.6	236	Specific	140.64	11.29	11.29	0.53	46	>gi|530412176|ref|XP_005257400.1| PREDICTED: keratin, type I cytoskeletal 10 isoform X1 [Homo sapiens]	74555	150508_NMooney_Jackson_RRV9_01.35489.35489.3	controllerType=0 controllerNumber=1 scan=35489	67.0938
25318:2	4	K.YENEVALR.Q			497.254	2	993.501	993.5	0	0.6	238	Specific	335.99	109.85	109.85	6.65	46	>gi|530412176|ref|XP_005257400.1| PREDICTED: keratin, type I cytoskeletal 10 isoform X1 [Homo sapiens]	74555	150508_NMooney_Jackson_RRV9_01.32670.32670.2	controllerType=0 controllerNumber=1 scan=32670	60.914
25712:2	4	K.YENEVALR.Q			497.254	2	993.501	993.5	0	0.8	238	Specific	427.67	134.95	134.95	6.98	46	>gi|530412176|ref|XP_005257400.1| PREDICTED: keratin, type I cytoskeletal 10 isoform X1 [Homo sapiens]	74555	150508_NMooney_Jackson_RRV9_01.33252.33252.2	controllerType=0 controllerNumber=1 scan=33252	62.4395
25505:2	4	K.YENEVALR.Q			497.254	2	993.5	993.5	0	0.4	238	Specific	462.95	164.79	164.79	7.13	46	>gi|530412176|ref|XP_005257400.1| PREDICTED: keratin, type I cytoskeletal 10 isoform X1 [Homo sapiens]	74555	150508_NMooney_Jackson_RRV9_01.32951.32951.2	controllerType=0 controllerNumber=1 scan=32951	61.6747
26064:2	4	K.YEN[+0.984]EVALR.Q		N[+1]	497.747	2	994.486	994.484	0	1.8	238	Specific	258.51	61.63	61.63	4.98	46	>gi|530412176|ref|XP_005257400.1| PREDICTED: keratin, type I cytoskeletal 10 isoform X1 [Homo sapiens]	74555	150508_NMooney_Jackson_RRV9_01.33737.33737.2	controllerType=0 controllerNumber=1 scan=33737	63.5509
25848:2	4	K.YEN[+0.984]EVALR.Q		N[+1]	497.746	2	994.484	994.484	0	0.2	238	Specific	267.59	79.43	79.43	5.25	46	>gi|530412176|ref|XP_005257400.1| PREDICTED: keratin, type I cytoskeletal 10 isoform X1 [Homo sapiens]	74555	150508_NMooney_Jackson_RRV9_01.33429.33429.2	controllerType=0 controllerNumber=1 scan=33429	62.8262
30320:2	4	R.QSVEADINGLR.R			601.312	2	1201.62	1201.62	0	0.4	246	Specific	284.04	58.38	58.38	5.98	46	>gi|530412176|ref|XP_005257400.1| PREDICTED: keratin, type I cytoskeletal 10 isoform X1 [Homo sapiens]	74555	150508_NMooney_Jackson_RRV9_01.39089.39089.2	controllerType=0 controllerNumber=1 scan=39089	73.2472
25181:2	4	R.Q[-17.027]SVEADINGLR.R		Q[-17]	592.801	2	1184.6	1184.59	0	3.8	246	Specific	21.56	17.55	17.55	0.41	46	>gi|530412176|ref|XP_005257400.1| PREDICTED: keratin, type I cytoskeletal 10 isoform X1 [Homo sapiens]	74555	150508_NMooney_Jackson_RRV9_01.32457.32457.2	controllerType=0 controllerNumber=1 scan=32457	60.3108
29191:2	4	R.QSVEADIN[+0.984]GLR.R		N[+1]	601.805	2	1202.6	1202.6	0	0.7	246	Specific	135.01	44.4	44.4	3.99	46	>gi|530412176|ref|XP_005257400.1| PREDICTED: keratin, type I cytoskeletal 10 isoform X1 [Homo sapiens]	74555	150508_NMooney_Jackson_RRV9_01.37728.37728.2	controllerType=0 controllerNumber=1 scan=37728	71.103
28069:2	4	R.QSVEADIN[+0.984]GLR.R		N[+1]	601.805	2	1202.6	1202.6	0	0.9	246	Specific	459.82	290.02	290.02	7.25	46	>gi|530412176|ref|XP_005257400.1| PREDICTED: keratin, type I cytoskeletal 10 isoform X1 [Homo sapiens]	74555	150508_NMooney_Jackson_RRV9_01.36302.36302.2	controllerType=0 controllerNumber=1 scan=36302	68.4062
25623:3	4	R.QSVEADIN[+0.984]GLRR.V		N[+1]	453.572	3	1358.7	1358.7	0	0.4	246	Specific	114.36	28.95	28.95	1.89	46	>gi|530412176|ref|XP_005257400.1| PREDICTED: keratin, type I cytoskeletal 10 isoform X1 [Homo sapiens]	74555	150508_NMooney_Jackson_RRV9_01.33125.33125.2	controllerType=0 controllerNumber=1 scan=33125	62.1321
25687:2	4	R.QSVEADIN[+0.984]GLRR.V		N[+1]	679.855	2	1358.7	1358.7	0	-0.3	246	Specific	122.82	46.82	46.82	1.85	46	>gi|530412176|ref|XP_005257400.1| PREDICTED: keratin, type I cytoskeletal 10 isoform X1 [Homo sapiens]	74555	150508_NMooney_Jackson_RRV9_01.33216.33216.2	controllerType=0 controllerNumber=1 scan=33216	62.3483
25664:3	4	R.QSVEADIN[+0.984]GLRR.V		N[+1]	453.573	3	1358.7	1358.7	0	1.8	246	Specific	123.69	54.6	54.6	2.48	46	>gi|530412176|ref|XP_005257400.1| PREDICTED: keratin, type I cytoskeletal 10 isoform X1 [Homo sapiens]	74555	150508_NMooney_Jackson_RRV9_01.33181.33181.3	controllerType=0 controllerNumber=1 scan=33181	62.2558
25674:3	4	R.QSVEADIN[+0.984]GLRR.V		N[+1]	453.57	3	1358.7	1358.7	0	-4.7	246	Specific	130.24	52.1	52.1	1.05	46	>gi|530412176|ref|XP_005257400.1| PREDICTED: keratin, type I cytoskeletal 10 isoform X1 [Homo sapiens]	74555	150508_NMooney_Jackson_RRV9_01.33196.33196.2	controllerType=0 controllerNumber=1 scan=33196	62.2905
26058:3	4	R.QSVEADIN[+0.984]GLRR.V		N[+1]	453.572	3	1358.7	1358.7	0	0.5	246	Specific	175.54	41.73	41.73	2.42	46	>gi|530412176|ref|XP_005257400.1| PREDICTED: keratin, type I cytoskeletal 10 isoform X1 [Homo sapiens]	74555	150508_NMooney_Jackson_RRV9_01.33727.33727.3	controllerType=0 controllerNumber=1 scan=33727	63.525
25281:3	4	R.QSVEADIN[+0.984]GLRR.V		N[+1]	453.572	3	1358.7	1358.7	0	-1.2	246	Specific	235.97	139.46	139.46	5.05	46	>gi|530412176|ref|XP_005257400.1| PREDICTED: keratin, type I cytoskeletal 10 isoform X1 [Homo sapiens]	74555	150508_NMooney_Jackson_RRV9_01.32609.32609.3	controllerType=0 controllerNumber=1 scan=32609	60.7124
28708:3	4	R.QSVEADIN[+0.984]GLRR.V		N[+1]	453.574	3	1358.71	1358.7	0	3.3	246	Specific	255.73	169.66	169.66	5.99	46	>gi|530412176|ref|XP_005257400.1| PREDICTED: keratin, type I cytoskeletal 10 isoform X1 [Homo sapiens]	74555	150508_NMooney_Jackson_RRV9_01.37127.37127.3	controllerType=0 controllerNumber=1 scan=37127	70.0539
27185:3	4	R.QSVEADIN[+0.984]GLRR.V		N[+1]	453.573	3	1358.7	1358.7	0	1.1	246	Specific	319.47	196.92	196.92	6.94	46	>gi|530412176|ref|XP_005257400.1| PREDICTED: keratin, type I cytoskeletal 10 isoform X1 [Homo sapiens]	74555	150508_NMooney_Jackson_RRV9_01.35216.35216.3	controllerType=0 controllerNumber=1 scan=35216	66.5567
32978:2	4	R.Q[-17.027]SVEADINGLRR.V		Q[-17]	670.85	2	1340.69	1340.69	0	1.1	246	Specific	325.73	192.29	192.29	6.3	46	>gi|530412176|ref|XP_005257400.1| PREDICTED: keratin, type I cytoskeletal 10 isoform X1 [Homo sapiens]	74555	150508_NMooney_Jackson_RRV9_01.42275.42275.2	controllerType=0 controllerNumber=1 scan=42275	78.295
25838:2	4	R.QSVEADIN[+0.984]GLRR.V		N[+1]	679.855	2	1358.7	1358.7	0	0.4	246	Specific	385.4	253.74	253.74	6.29	46	>gi|530412176|ref|XP_005257400.1| PREDICTED: keratin, type I cytoskeletal 10 isoform X1 [Homo sapiens]	74555	150508_NMooney_Jackson_RRV9_01.33416.33416.2	controllerType=0 controllerNumber=1 scan=33416	62.7966
25820:3	4	R.QSVEADIN[+0.984]GLRR.V		N[+1]	453.572	3	1358.7	1358.7	0	-0.4	246	Specific	439.17	297.37	297.37	7.85	46	>gi|530412176|ref|XP_005257400.1| PREDICTED: keratin, type I cytoskeletal 10 isoform X1 [Homo sapiens]	74555	150508_NMooney_Jackson_RRV9_01.33396.33396.3	controllerType=0 controllerNumber=1 scan=33396	62.7627
29406:2	4	R.Q[-17.027]SVEADIN[+0.984]GLRR.V		N[+1], Q[-17]	671.342	2	1341.68	1341.68	0	0.4	246	Specific	145.7	19.3	19.3	1	46	>gi|530412176|ref|XP_005257400.1| PREDICTED: keratin, type I cytoskeletal 10 isoform X1 [Homo sapiens]	74555	150508_NMooney_Jackson_RRV9_01.37976.37976.2	controllerType=0 controllerNumber=1 scan=37976	71.5052
29005:2	4	R.Q[-17.027]SVEADIN[+0.984]GLRR.V		N[+1], Q[-17]	671.343	2	1341.68	1341.68	0	1.9	246	Specific	211.4	55.33	55.33	3.03	46	>gi|530412176|ref|XP_005257400.1| PREDICTED: keratin, type I cytoskeletal 10 isoform X1 [Homo sapiens]	74555	150508_NMooney_Jackson_RRV9_01.37497.37497.2	controllerType=0 controllerNumber=1 scan=37497	70.7421
29059:2	4	R.Q[-17.027]SVEADIN[+0.984]GLRR.V		N[+1], Q[-17]	671.342	2	1341.68	1341.68	0	1.3	246	Specific	216.67	94.08	94.08	4	46	>gi|530412176|ref|XP_005257400.1| PREDICTED: keratin, type I cytoskeletal 10 isoform X1 [Homo sapiens]	74555	150508_NMooney_Jackson_RRV9_01.37561.37561.4	controllerType=0 controllerNumber=1 scan=37561	70.8205
31724:2	4	R.Q[-17.027]SVEADIN[+0.984]GLRR.V		N[+1], Q[-17]	671.342	2	1341.68	1341.68	0	0.8	246	Specific	266.39	110.06	110.06	5.59	46	>gi|530412176|ref|XP_005257400.1| PREDICTED: keratin, type I cytoskeletal 10 isoform X1 [Homo sapiens]	74555	150508_NMooney_Jackson_RRV9_01.40740.40740.2	controllerType=0 controllerNumber=1 scan=40740	75.7085
29324:2	4	R.Q[-17.027]SVEADIN[+0.984]GLRR.V		N[+1], Q[-17]	671.342	2	1341.68	1341.68	0	1	246	Specific	300.25	147.82	147.82	6.11	46	>gi|530412176|ref|XP_005257400.1| PREDICTED: keratin, type I cytoskeletal 10 isoform X1 [Homo sapiens]	74555	150508_NMooney_Jackson_RRV9_01.37880.37880.2	controllerType=0 controllerNumber=1 scan=37880	71.3261
33959:2	4	R.Q[-17.027]SVEADIN[+0.984]GLRR.V		N[+1], Q[-17]	671.342	2	1341.68	1341.68	0	1.3	246	Specific	316.84	126.49	126.49	6.11	46	>gi|530412176|ref|XP_005257400.1| PREDICTED: keratin, type I cytoskeletal 10 isoform X1 [Homo sapiens]	74555	150508_NMooney_Jackson_RRV9_01.43454.43454.2	controllerType=0 controllerNumber=1 scan=43454	80.1382
31786:2	4	R.RVLDELTLTK.A			594.353	2	1187.7	1187.7	0	0	257	Specific	480.44	69.77	69.77	5.81	46	>gi|530412176|ref|XP_005257400.1| PREDICTED: keratin, type I cytoskeletal 10 isoform X1 [Homo sapiens]	74555	150508_NMooney_Jackson_RRV9_01.40827.40827.2	controllerType=0 controllerNumber=1 scan=40827	75.9252
32577:2	4	R.VLDELTLTK.A			516.303	2	1031.6	1031.6	0	0.8	258	Specific	187.54	24	24	2.35	46	>gi|530412176|ref|XP_005257400.1| PREDICTED: keratin, type I cytoskeletal 10 isoform X1 [Homo sapiens]	74555	150508_NMooney_Jackson_RRV9_01.41794.41794.2	controllerType=0 controllerNumber=1 scan=41794	77.523
33307:2	4	R.VLDELTLTK.A			516.303	2	1031.6	1031.6	0	0.2	258	Specific	219.18	39.83	39.83	3.88	46	>gi|530412176|ref|XP_005257400.1| PREDICTED: keratin, type I cytoskeletal 10 isoform X1 [Homo sapiens]	74555	150508_NMooney_Jackson_RRV9_01.42658.42658.2	controllerType=0 controllerNumber=1 scan=42658	78.8542
34185:2	4	R.VLDELTLTK.A			516.303	2	1031.6	1031.6	0	0	258	Specific	434.18	51.86	51.86	7.23	46	>gi|530412176|ref|XP_005257400.1| PREDICTED: keratin, type I cytoskeletal 10 isoform X1 [Homo sapiens]	74555	150508_NMooney_Jackson_RRV9_01.43730.43730.2	controllerType=0 controllerNumber=1 scan=43730	80.6044
24953:2	4	R.SQYEQLAEQNR.K			683.324	2	1365.64	1365.64	0	0.4	323	Specific	477.89	361.99	361.99	7.72	46	>gi|530412176|ref|XP_005257400.1| PREDICTED: keratin, type I cytoskeletal 10 isoform X1 [Homo sapiens]	74555	150508_NMooney_Jackson_RRV9_01.32125.32125.2	controllerType=0 controllerNumber=1 scan=32125	59.4445
25029:2	4	R.SQYEQLAEQNR.K			683.323	2	1365.64	1365.64	0	0.2	323	Specific	515.32	299.14	299.14	7.34	46	>gi|530412176|ref|XP_005257400.1| PREDICTED: keratin, type I cytoskeletal 10 isoform X1 [Homo sapiens]	74555	150508_NMooney_Jackson_RRV9_01.32240.32240.2	controllerType=0 controllerNumber=1 scan=32240	59.7696
24357:2	4	R.SQYEQLAEQNRK.D			747.37	2	1493.73	1493.73	0	-0.4	323	Specific	197.7	58.47	58.47	2.62	46	>gi|530412176|ref|XP_005257400.1| PREDICTED: keratin, type I cytoskeletal 10 isoform X1 [Homo sapiens]	74555	150508_NMooney_Jackson_RRV9_01.31217.31217.2	controllerType=0 controllerNumber=1 scan=31217	57.0153
23967:2	4	R.SQYEQLAEQNRK.D			747.372	2	1493.74	1493.73	0	2.2	323	Specific	271.89	113.63	113.63	5.14	46	>gi|530412176|ref|XP_005257400.1| PREDICTED: keratin, type I cytoskeletal 10 isoform X1 [Homo sapiens]	74555	150508_NMooney_Jackson_RRV9_01.30657.30657.2	controllerType=0 controllerNumber=1 scan=30657	55.5844
23781:3	4	R.SQYEQLAEQNRK.D			498.583	3	1493.74	1493.73	0	0.8	323	Specific	282.88	122.42	122.42	6.35	46	>gi|530412176|ref|XP_005257400.1| PREDICTED: keratin, type I cytoskeletal 10 isoform X1 [Homo sapiens]	74555	150508_NMooney_Jackson_RRV9_01.30380.30380.3	controllerType=0 controllerNumber=1 scan=30380	54.8169
23593:2	4	R.SQYEQLAEQNRK.D			747.371	2	1493.74	1493.73	0	0.5	323	Specific	407.16	173.24	173.24	6.24	46	>gi|530412176|ref|XP_005257400.1| PREDICTED: keratin, type I cytoskeletal 10 isoform X1 [Homo sapiens]	74555	150508_NMooney_Jackson_RRV9_01.30104.30104.2	controllerType=0 controllerNumber=1 scan=30104	54.0519
23825:2	4	R.SQYEQLAEQNRK.D			747.372	2	1493.74	1493.73	0	1.1	323	Specific	442.02	203.94	203.94	6.31	46	>gi|530412176|ref|XP_005257400.1| PREDICTED: keratin, type I cytoskeletal 10 isoform X1 [Homo sapiens]	74555	150508_NMooney_Jackson_RRV9_01.30448.30448.2	controllerType=0 controllerNumber=1 scan=30448	55.0197
24158:2	4	R.SQYEQLAEQN[+0.984]RK.D		N[+1]	747.861	2	1494.71	1494.72	0	-2.5	323	Specific	126.53	30.08	30.08	0.54	46	>gi|530412176|ref|XP_005257400.1| PREDICTED: keratin, type I cytoskeletal 10 isoform X1 [Homo sapiens]	74555	150508_NMooney_Jackson_RRV9_01.30941.30941.2	controllerType=0 controllerNumber=1 scan=30941	56.3601
24042:2	4	R.SQYEQLAEQN[+0.984]RK.D		N[+1]	747.862	2	1494.72	1494.72	0	-0.8	323	Specific	352.58	202.92	202.92	5.29	46	>gi|530412176|ref|XP_005257400.1| PREDICTED: keratin, type I cytoskeletal 10 isoform X1 [Homo sapiens]	74555	150508_NMooney_Jackson_RRV9_01.30774.30774.2	controllerType=0 controllerNumber=1 scan=30774	55.9436
29726:2	4	R.KDAEAWFNEK.S			619.297	2	1237.59	1237.58	0	0.9	334	Specific	244.74	74.69	74.69	4.63	46	>gi|530412176|ref|XP_005257400.1| PREDICTED: keratin, type I cytoskeletal 10 isoform X1 [Homo sapiens]	74555	150508_NMooney_Jackson_RRV9_01.38359.38359.2	controllerType=0 controllerNumber=1 scan=38359	72.0967
27760:2	4	R.KDAEAWFNEK.S			619.297	2	1237.59	1237.58	0	1.8	334	Specific	289.63	123.84	123.84	5.82	46	>gi|530412176|ref|XP_005257400.1| PREDICTED: keratin, type I cytoskeletal 10 isoform X1 [Homo sapiens]	74555	150508_NMooney_Jackson_RRV9_01.35927.35927.2	controllerType=0 controllerNumber=1 scan=35927	67.7767
35136:2	4	K.DAEAWFNEK.S			555.249	2	1109.49	1109.49	0	0.8	335	Specific	221.47	109.51	109.51	4.79	46	>gi|530412176|ref|XP_005257400.1| PREDICTED: keratin, type I cytoskeletal 10 isoform X1 [Homo sapiens]	74555	150508_NMooney_Jackson_RRV9_01.44904.44904.2	controllerType=0 controllerNumber=1 scan=44904	82.6665
32671:2	4	K.DAEAWFNEK.S			555.249	2	1109.49	1109.49	0	0.4	335	Specific	267.33	138.35	138.35	6.1	46	>gi|530412176|ref|XP_005257400.1| PREDICTED: keratin, type I cytoskeletal 10 isoform X1 [Homo sapiens]	74555	150508_NMooney_Jackson_RRV9_01.41906.41906.2	controllerType=0 controllerNumber=1 scan=41906	77.6987
32524:2	4	K.DAEAWFNEK.S			555.249	2	1109.49	1109.49	0	0.8	335	Specific	403.27	191.88	191.88	6.87	46	>gi|530412176|ref|XP_005257400.1| PREDICTED: keratin, type I cytoskeletal 10 isoform X1 [Homo sapiens]	74555	150508_NMooney_Jackson_RRV9_01.41733.41733.2	controllerType=0 controllerNumber=1 scan=41733	77.4273
33316:2	4	K.DAEAWFN[+0.984]EK.S		N[+1]	555.741	2	1110.48	1110.47	0	1.2	335	Specific	267.99	130.5	130.5	6.37	46	>gi|530412176|ref|XP_005257400.1| PREDICTED: keratin, type I cytoskeletal 10 isoform X1 [Homo sapiens]	74555	150508_NMooney_Jackson_RRV9_01.42671.42671.2	controllerType=0 controllerNumber=1 scan=42671	78.8819
32155:2	4	K.DAEAWFN[+0.984]EK.S		N[+1]	555.74	2	1110.47	1110.47	0	-0.1	335	Specific	311.03	134.64	134.64	6.88	46	>gi|530412176|ref|XP_005257400.1| PREDICTED: keratin, type I cytoskeletal 10 isoform X1 [Homo sapiens]	74555	150508_NMooney_Jackson_RRV9_01.41277.41277.2	controllerType=0 controllerNumber=1 scan=41277	76.663
31676:2	4	K.DAEAWFN[+0.984]EK.S		N[+1]	555.741	2	1110.47	1110.47	0	1	335	Specific	311.51	134.97	134.97	6.37	46	>gi|530412176|ref|XP_005257400.1| PREDICTED: keratin, type I cytoskeletal 10 isoform X1 [Homo sapiens]	74555	150508_NMooney_Jackson_RRV9_01.40687.40687.2	controllerType=0 controllerNumber=1 scan=40687	75.6484
32007:2	4	K.DAEAWFN[+0.984]EK.S		N[+1]	555.741	2	1110.47	1110.47	0	1.1	335	Specific	368.65	186.09	186.09	6.89	46	>gi|530412176|ref|XP_005257400.1| PREDICTED: keratin, type I cytoskeletal 10 isoform X1 [Homo sapiens]	74555	150508_NMooney_Jackson_RRV9_01.41100.41100.2	controllerType=0 controllerNumber=1 scan=41100	76.4096
34717:3	4	K.SKELTTEIDNNIEQISSYK.S			738.039	3	2212.1	2212.1	0	1.8	344	Specific	404.15	302.81	302.81	7.96	46	>gi|530412176|ref|XP_005257400.1| PREDICTED: keratin, type I cytoskeletal 10 isoform X1 [Homo sapiens]	74555	150508_NMooney_Jackson_RRV9_01.44397.44397.3	controllerType=0 controllerNumber=1 scan=44397	81.8044
36847:3	4	K.SKELTTEIDNNIEQISSYK.S			738.039	3	2212.1	2212.1	0	2.2	344	Specific	576.18	535.54	535.54	9.98	46	>gi|530412176|ref|XP_005257400.1| PREDICTED: keratin, type I cytoskeletal 10 isoform X1 [Homo sapiens]	74555	150508_NMooney_Jackson_RRV9_01.46938.46938.3	controllerType=0 controllerNumber=1 scan=46938	86.0284
35159:3	4	K.SKELTTEIDN[+0.984]NIEQISSYK.S		N[+1]	738.367	3	2213.09	2213.08	0	1.5	344	Specific	16.75	16.75	16.75	1.84	46	>gi|530412176|ref|XP_005257400.1| PREDICTED: keratin, type I cytoskeletal 10 isoform X1 [Homo sapiens]	74555	150508_NMooney_Jackson_RRV9_01.44931.44931.3	controllerType=0 controllerNumber=1 scan=44931	82.7024
33054:3	4	K.SKELTTEIDNN[+0.984]IEQISSYK.S		N[+1]	738.366	3	2213.08	2213.08	0	0.9	344	Specific	205.67	205.67	18.06	5.97	46	>gi|530412176|ref|XP_005257400.1| PREDICTED: keratin, type I cytoskeletal 10 isoform X1 [Homo sapiens]	74555	150508_NMooney_Jackson_RRV9_01.42359.42359.3	controllerType=0 controllerNumber=1 scan=42359	78.3886
33851:3	4	K.SKELTTEIDNN[+0.984]IEQISSYK.S		N[+1]	738.367	3	2213.09	2213.08	0	1.6	344	Specific	262.57	262.57	2.54	7.25	46	>gi|530412176|ref|XP_005257400.1| PREDICTED: keratin, type I cytoskeletal 10 isoform X1 [Homo sapiens]	74555	150508_NMooney_Jackson_RRV9_01.43320.43320.3	controllerType=0 controllerNumber=1 scan=43320	79.925
33445:3	4	K.SKELTTEIDN[+0.984]NIEQISSYK.S		N[+1]	738.366	3	2213.08	2213.08	0	1.3	344	Specific	294.12	217.22	25.38	7.61	46	>gi|530412176|ref|XP_005257400.1| PREDICTED: keratin, type I cytoskeletal 10 isoform X1 [Homo sapiens]	74555	150508_NMooney_Jackson_RRV9_01.42833.42833.3	controllerType=0 controllerNumber=1 scan=42833	79.1594
34064:3	4	K.SKELTTEIDN[+0.984]NIEQISSYK.S		N[+1]	738.366	3	2213.08	2213.08	0	1.3	344	Specific	388.59	388.59	3.6	8.88	46	>gi|530412176|ref|XP_005257400.1| PREDICTED: keratin, type I cytoskeletal 10 isoform X1 [Homo sapiens]	74555	150508_NMooney_Jackson_RRV9_01.43578.43578.2	controllerType=0 controllerNumber=1 scan=43578	80.3482
35527:3	4	K.SKELTTEIDN[+0.984]NIEQISSYK.S		N[+1]	738.366	3	2213.09	2213.08	0	1.4	344	Specific	462.8	425.04	39.11	8.98	46	>gi|530412176|ref|XP_005257400.1| PREDICTED: keratin, type I cytoskeletal 10 isoform X1 [Homo sapiens]	74555	150508_NMooney_Jackson_RRV9_01.45377.45377.3	controllerType=0 controllerNumber=1 scan=45377	83.46
37446:3	4	K.SKELTTEIDN[+0.984]NIEQISSYK.S		N[+1]	738.367	3	2213.09	2213.08	0	1.7	344	Specific	526.63	462.48	48.67	9.7	46	>gi|530412176|ref|XP_005257400.1| PREDICTED: keratin, type I cytoskeletal 10 isoform X1 [Homo sapiens]	74555	150508_NMooney_Jackson_RRV9_01.47616.47616.3	controllerType=0 controllerNumber=1 scan=47616	87.0089
36789:2	4	K.ELTTEIDNNIEQISSYK.S			998.989	2	1996.97	1996.97	0	0.2	346	Specific	198.74	174.83	174.83	5.9	46	>gi|530412176|ref|XP_005257400.1| PREDICTED: keratin, type I cytoskeletal 10 isoform X1 [Homo sapiens]	74555	150508_NMooney_Jackson_RRV9_01.46865.46865.2	controllerType=0 controllerNumber=1 scan=46865	85.9135
38385:2	4	K.ELTTEIDNNIEQISSYK.S			998.99	2	1996.97	1996.97	0	1.4	346	Specific	435.55	398.17	398.17	9.4	46	>gi|530412176|ref|XP_005257400.1| PREDICTED: keratin, type I cytoskeletal 10 isoform X1 [Homo sapiens]	74555	150508_NMooney_Jackson_RRV9_01.48671.48671.2	controllerType=0 controllerNumber=1 scan=48671	88.342
35846:2	4	K.ELTTEIDNNIEQISSYK.S			998.991	2	1996.97	1996.97	0	1.8	346	Specific	671.93	521.3	521.3	12.3	46	>gi|530412176|ref|XP_005257400.1| PREDICTED: keratin, type I cytoskeletal 10 isoform X1 [Homo sapiens]	74555	150508_NMooney_Jackson_RRV9_01.45769.45769.2	controllerType=0 controllerNumber=1 scan=45769	84.176
35223:2	4	K.ELTTEIDN[+0.984]NIEQISSYK.S		N[+1]	999.482	2	1997.96	1997.95	0	1.2	346	Specific	72.57	72.57	0	4.74	46	>gi|530412176|ref|XP_005257400.1| PREDICTED: keratin, type I cytoskeletal 10 isoform X1 [Homo sapiens]	74555	150508_NMooney_Jackson_RRV9_01.45006.45006.2	controllerType=0 controllerNumber=1 scan=45006	82.819
37232:2	4	K.ELTTEIDN[+0.984]NIEQISSYK.S		N[+1]	999.483	2	1997.96	1997.95	0	1.6	346	Specific	237.82	235.18	26.01	7.31	46	>gi|530412176|ref|XP_005257400.1| PREDICTED: keratin, type I cytoskeletal 10 isoform X1 [Homo sapiens]	74555	150508_NMooney_Jackson_RRV9_01.47370.47370.2	controllerType=0 controllerNumber=1 scan=47370	86.6603
35580:2	4	K.ELTTEIDN[+0.984]NIEQISSYK.S		N[+1]	999.485	2	1997.96	1997.95	0	3.9	346	Specific	295.86	288.85	11.88	5.98	46	>gi|530412176|ref|XP_005257400.1| PREDICTED: keratin, type I cytoskeletal 10 isoform X1 [Homo sapiens]	74555	150508_NMooney_Jackson_RRV9_01.45442.45442.2	controllerType=0 controllerNumber=1 scan=45442	83.5805
38840:2	4	K.ELTTEIDN[+0.984]NIEQISSYK.S		N[+1]	999.483	2	1997.96	1997.95	0	1.9	346	Specific	339.72	322.01	30.02	7.7	46	>gi|530412176|ref|XP_005257400.1| PREDICTED: keratin, type I cytoskeletal 10 isoform X1 [Homo sapiens]	74555	150508_NMooney_Jackson_RRV9_01.49146.49146.2	controllerType=0 controllerNumber=1 scan=49146	88.8589
25790:2	4	K.SEITELR.R			424.229	2	847.452	847.452	0	-0.3	363	Specific	466.28	65.69	65.69	6.42	46	>gi|530412176|ref|XP_005257400.1| PREDICTED: keratin, type I cytoskeletal 10 isoform X1 [Homo sapiens]	74555	150508_NMooney_Jackson_RRV9_01.33355.33355.2	controllerType=0 controllerNumber=1 scan=33355	62.6583
24224:2	4	K.SEITELRR.N			502.281	2	1003.55	1003.55	0	0.7	363	Specific	437.49	137.44	137.44	5.68	46	>gi|530412176|ref|XP_005257400.1| PREDICTED: keratin, type I cytoskeletal 10 isoform X1 [Homo sapiens]	74555	150508_NMooney_Jackson_RRV9_01.31028.31028.2	controllerType=0 controllerNumber=1 scan=31028	56.5355
31199:2	4	K.QSLEASLAETEGR.Y			695.844	2	1390.68	1390.68	0	0.5	387	Specific	66.35	37.11	37.11	2.81	46	>gi|530412176|ref|XP_005257400.1| PREDICTED: keratin, type I cytoskeletal 10 isoform X1 [Homo sapiens]	74555	150508_NMooney_Jackson_RRV9_01.40123.40123.4	controllerType=0 controllerNumber=1 scan=40123	74.801
30613:2	4	K.QSLEASLAETEGR.Y			695.845	2	1390.68	1390.68	0	2	387	Specific	288.93	181.1	181.1	7.35	46	>gi|530412176|ref|XP_005257400.1| PREDICTED: keratin, type I cytoskeletal 10 isoform X1 [Homo sapiens]	74555	150508_NMooney_Jackson_RRV9_01.39433.39433.2	controllerType=0 controllerNumber=1 scan=39433	73.7541
31009:2	4	K.QSLEASLAETEGR.Y			695.845	2	1390.68	1390.68	0	0.8	387	Specific	390.79	287.79	287.79	7.73	46	>gi|530412176|ref|XP_005257400.1| PREDICTED: keratin, type I cytoskeletal 10 isoform X1 [Homo sapiens]	74555	150508_NMooney_Jackson_RRV9_01.39913.39913.2	controllerType=0 controllerNumber=1 scan=39913	74.5145
30819:2	4	K.QSLEASLAETEGR.Y			695.847	2	1390.69	1390.68	0	3.7	387	Specific	611.74	469.22	469.22	9.87	46	>gi|530412176|ref|XP_005257400.1| PREDICTED: keratin, type I cytoskeletal 10 isoform X1 [Homo sapiens]	74555	150508_NMooney_Jackson_RRV9_01.39688.39688.2	controllerType=0 controllerNumber=1 scan=39688	74.1818
30743:2	4	K.QSLEASLAETEGR.Y			695.845	2	1390.68	1390.68	0	1.7	387	Specific	676.53	505.63	505.63	12.3	46	>gi|530412176|ref|XP_005257400.1| PREDICTED: keratin, type I cytoskeletal 10 isoform X1 [Homo sapiens]	74555	150508_NMooney_Jackson_RRV9_01.39599.39599.2	controllerType=0 controllerNumber=1 scan=39599	74.062
36283:2	4	K.Q[-17.027]SLEASLAETEGR.Y		Q[-17]	687.332	2	1373.66	1373.65	0	1.5	387	Specific	188.36	126.82	126.82	5.42	46	>gi|530412176|ref|XP_005257400.1| PREDICTED: keratin, type I cytoskeletal 10 isoform X1 [Homo sapiens]	74555	150508_NMooney_Jackson_RRV9_01.46293.46293.2	controllerType=0 controllerNumber=1 scan=46293	85.0843
37716:2	4	R.AETEC[+71.037]QNTEYQQLLDIK.I		C[+71]	1048.99	2	2096.98	2096.98	0	0.3	423	Specific	217.66	199.24	199.24	5.77	46	>gi|530412176|ref|XP_005257400.1| PREDICTED: keratin, type I cytoskeletal 10 isoform X1 [Homo sapiens]	74555	150508_NMooney_Jackson_RRV9_01.47913.47913.2	controllerType=0 controllerNumber=1 scan=47913	87.377
38125:2	4	R.AETEC[+71.037]QN[+0.984]TEYQQLLDIK.I		C[+71], N[+1]	1049.49	2	2097.97	2097.96	0	4.6	423	Specific	52.91	52.91	52.91	2.54	46	>gi|530412176|ref|XP_005257400.1| PREDICTED: keratin, type I cytoskeletal 10 isoform X1 [Homo sapiens]	74555	150508_NMooney_Jackson_RRV9_01.48369.48369.2	controllerType=0 controllerNumber=1 scan=48369	87.9532
29504:2	4	K.IRLENEIQTYR.S			717.889	2	1434.77	1434.77	0	1.2	440	Specific	3.55	3.55	3.55	0.83	46	>gi|530412176|ref|XP_005257400.1| PREDICTED: keratin, type I cytoskeletal 10 isoform X1 [Homo sapiens]	74555	150508_NMooney_Jackson_RRV9_01.38104.38104.2	controllerType=0 controllerNumber=1 scan=38104	71.7619
30629:3	4	K.IRLEN[+0.984]EIQTYR.S		N[+1]	479.256	3	1435.75	1435.75	0	0	440	Specific	123.5	26.48	26.48	1.92	46	>gi|530412176|ref|XP_005257400.1| PREDICTED: keratin, type I cytoskeletal 10 isoform X1 [Homo sapiens]	74555	150508_NMooney_Jackson_RRV9_01.39454.39454.3	controllerType=0 controllerNumber=1 scan=39454	73.7867
29190:2	4	K.IRLEN[+0.984]EIQTYR.S		N[+1]	718.382	2	1435.76	1435.75	0	1.4	440	Specific	151.15	71.87	71.87	2.65	46	>gi|530412176|ref|XP_005257400.1| PREDICTED: keratin, type I cytoskeletal 10 isoform X1 [Homo sapiens]	74555	150508_NMooney_Jackson_RRV9_01.37727.37727.2	controllerType=0 controllerNumber=1 scan=37727	71.1017
29142:2	4	K.IRLEN[+0.984]EIQTYR.S		N[+1]	718.381	2	1435.75	1435.75	0	0.6	440	Specific	277.21	151.68	151.68	5.47	46	>gi|530412176|ref|XP_005257400.1| PREDICTED: keratin, type I cytoskeletal 10 isoform X1 [Homo sapiens]	74555	150508_NMooney_Jackson_RRV9_01.37666.37666.2	controllerType=0 controllerNumber=1 scan=37666	70.9933
26189:2	4	R.LENEIQTYR.S			583.296	2	1165.59	1165.58	0	0.4	442	Specific	298.05	90.09	90.09	6.28	46	>gi|530412176|ref|XP_005257400.1| PREDICTED: keratin, type I cytoskeletal 10 isoform X1 [Homo sapiens]	74555	150508_NMooney_Jackson_RRV9_01.33907.33907.2	controllerType=0 controllerNumber=1 scan=33907	63.9071
26033:2	4	R.LENEIQTYR.S			583.297	2	1165.59	1165.58	0	1	442	Specific	347.47	142.96	142.96	7.13	46	>gi|530412176|ref|XP_005257400.1| PREDICTED: keratin, type I cytoskeletal 10 isoform X1 [Homo sapiens]	74555	150508_NMooney_Jackson_RRV9_01.33696.33696.2	controllerType=0 controllerNumber=1 scan=33696	63.468
25930:2	4	R.LENEIQTYR.S			583.297	2	1165.59	1165.58	0	1.6	442	Specific	409.32	182.69	182.69	6.92	46	>gi|530412176|ref|XP_005257400.1| PREDICTED: keratin, type I cytoskeletal 10 isoform X1 [Homo sapiens]	74555	150508_NMooney_Jackson_RRV9_01.33554.33554.2	controllerType=0 controllerNumber=1 scan=33554	63.154
25800:2	4	R.LENEIQTYR.S			583.296	2	1165.59	1165.58	0	0.7	442	Specific	456.29	189.25	189.25	7.19	46	>gi|530412176|ref|XP_005257400.1| PREDICTED: keratin, type I cytoskeletal 10 isoform X1 [Homo sapiens]	74555	150508_NMooney_Jackson_RRV9_01.33370.33370.2	controllerType=0 controllerNumber=1 scan=33370	62.705
25222:2	4	R.SLLEGEGSSGGGGR.G			631.802	2	1262.6	1262.6	0	0.4	451	Specific	346.98	213.94	213.94	7.57	46	>gi|530412176|ref|XP_005257400.1| PREDICTED: keratin, type I cytoskeletal 10 isoform X1 [Homo sapiens]	74555	150508_NMooney_Jackson_RRV9_01.32511.32511.2	controllerType=0 controllerNumber=1 scan=32511	60.4284
24468:2	4	R.SLLEGEGSSGGGGR.G			631.803	2	1262.6	1262.6	0	1.7	451	Specific	409.32	222.19	222.19	7.53	46	>gi|530412176|ref|XP_005257400.1| PREDICTED: keratin, type I cytoskeletal 10 isoform X1 [Homo sapiens]	74555	150508_NMooney_Jackson_RRV9_01.31385.31385.2	controllerType=0 controllerNumber=1 scan=31385	57.4651
25395:2	4	R.SLLEGEGSSGGGGR.G			631.802	2	1262.6	1262.6	0	-0.6	451	Specific	434.69	244.86	244.86	7.63	46	>gi|530412176|ref|XP_005257400.1| PREDICTED: keratin, type I cytoskeletal 10 isoform X1 [Homo sapiens]	74555	150508_NMooney_Jackson_RRV9_01.32785.32785.2	controllerType=0 controllerNumber=1 scan=32785	61.2248
24998:2	4	R.SLLEGEGSSGGGGR.G			631.803	2	1262.6	1262.6	0	0.6	451	Specific	492.11	322.52	322.52	8.6	46	>gi|530412176|ref|XP_005257400.1| PREDICTED: keratin, type I cytoskeletal 10 isoform X1 [Homo sapiens]	74555	150508_NMooney_Jackson_RRV9_01.32189.32189.2	controllerType=0 controllerNumber=1 scan=32189	59.6129
25014:2	4	R.SLLEGEGSSGGGGR.G			631.803	2	1262.6	1262.6	0	0.8	451	Specific	582.59	372.58	372.58	9.55	46	>gi|530412176|ref|XP_005257400.1| PREDICTED: keratin, type I cytoskeletal 10 isoform X1 [Homo sapiens]	74555	150508_NMooney_Jackson_RRV9_01.32212.32212.2	controllerType=0 controllerNumber=1 scan=32212	59.6669
24616:2	4	R.SLLEGEGSSGGGGR.G			631.803	2	1262.6	1262.6	0	0.7	451	Specific	583.59	389.64	389.64	10.3	46	>gi|530412176|ref|XP_005257400.1| PREDICTED: keratin, type I cytoskeletal 10 isoform X1 [Homo sapiens]	74555	150508_NMooney_Jackson_RRV9_01.31621.31621.2	controllerType=0 controllerNumber=1 scan=31621	58.1372
24447:2	4	R.SLLEGEGSSGGGGR.G			631.803	2	1262.6	1262.6	0	1.5	451	Specific	604.12	402.75	402.75	11.3	46	>gi|530412176|ref|XP_005257400.1| PREDICTED: keratin, type I cytoskeletal 10 isoform X1 [Homo sapiens]	74555	150508_NMooney_Jackson_RRV9_01.31353.31353.2	controllerType=0 controllerNumber=1 scan=31353	57.3717
24790:2	4	R.SLLEGEGSSGGGGR.G			631.802	2	1262.6	1262.6	0	0.3	451	Specific	814.76	577.33	577.33	15.27	46	>gi|530412176|ref|XP_005257400.1| PREDICTED: keratin, type I cytoskeletal 10 isoform X1 [Homo sapiens]	74555	150508_NMooney_Jackson_RRV9_01.31895.31895.2	controllerType=0 controllerNumber=1 scan=31895	58.9
23661:6	4	R.GGGSFGGGYGGGSSGGGSSGGGHGGGHGGSSGGGYGGGSSGGGSSGGGYGGGSSSGGHGGSSSGGYGGGSSGGGGGGYGGGSSGGGSSSGGGYGGGSSSGGHK.S			1304.01	6	7819.04	7820.04	-1	0.7	465	Specific	501.63	404.87	404.87	8.49	46	>gi|530412176|ref|XP_005257400.1| PREDICTED: keratin, type I cytoskeletal 10 isoform X1 [Homo sapiens]	74555	150508_NMooney_Jackson_RRV9_01.30215.30215.2	controllerType=0 controllerNumber=1 scan=30215	54.4147
24780:2	5	R.GFSSGSAVVSGGSR.R			627.807	2	1254.61	1254.61	0	-0.2	21	Specific	403.75	198.97	198.97	7.41	58	>gi|47132620|ref|NP_000414.2| keratin, type II cytoskeletal 2 epidermal [Homo sapiens]	57892	150508_NMooney_Jackson_RRV9_01.31874.31874.2	controllerType=0 controllerNumber=1 scan=31874	58.8189
24967:2	5	R.GFSSGSAVVSGGSR.R			627.808	2	1254.61	1254.61	0	0.8	21	Specific	722.81	383.18	383.18	13.3	58	>gi|47132620|ref|NP_000414.2| keratin, type II cytoskeletal 2 epidermal [Homo sapiens]	57892	150508_NMooney_Jackson_RRV9_01.32143.32143.2	controllerType=0 controllerNumber=1 scan=32143	59.4788
24994:2	5	R.GFSSGSAVVSGGSR.R			627.808	2	1254.61	1254.61	0	0.9	21	Specific	797.13	389.84	389.84	14.3	58	>gi|47132620|ref|NP_000414.2| keratin, type II cytoskeletal 2 epidermal [Homo sapiens]	57892	150508_NMooney_Jackson_RRV9_01.32181.32181.2	controllerType=0 controllerNumber=1 scan=32181	59.5828
24857:2	5	R.RSTSSFSC[+71.037]LSR.H		C[+71]	651.317	2	1301.63	1301.63	0	0.7	35	Specific	174.94	12.77	12.77	0.88	58	>gi|47132620|ref|NP_000414.2| keratin, type II cytoskeletal 2 epidermal [Homo sapiens]	57892	150508_NMooney_Jackson_RRV9_01.31999.31999.2	controllerType=0 controllerNumber=1 scan=31999	59.1843
26404:2	5	R.STSSFSC[+71.037]LSR.H		C[+71]	573.267	2	1145.53	1145.53	0	0.3	36	Specific	537.96	243.18	243.18	7.24	58	>gi|47132620|ref|NP_000414.2| keratin, type II cytoskeletal 2 epidermal [Homo sapiens]	57892	150508_NMooney_Jackson_RRV9_01.34196.34196.2	controllerType=0 controllerNumber=1 scan=34196	64.5168
24378:2	5	R.HGGGGGGFGGGGFGSR.S			660.796	2	1320.58	1320.58	0	1.4	46	Specific	158.28	80.37	80.37	2.62	58	>gi|47132620|ref|NP_000414.2| keratin, type II cytoskeletal 2 epidermal [Homo sapiens]	57892	150508_NMooney_Jackson_RRV9_01.31245.31245.2	controllerType=0 controllerNumber=1 scan=31245	57.08
24750:3	5	R.HGGGGGGFGGGGFGSR.S			440.866	3	1320.58	1320.58	0	0.5	46	Specific	182.85	122.61	122.61	4.52	58	>gi|47132620|ref|NP_000414.2| keratin, type II cytoskeletal 2 epidermal [Homo sapiens]	57892	150508_NMooney_Jackson_RRV9_01.31823.31823.2	controllerType=0 controllerNumber=1 scan=31823	58.6593
24763:3	5	R.HGGGGGGFGGGGFGSR.S			440.866	3	1320.58	1320.58	0	0.9	46	Specific	197.24	150.36	150.36	4.76	58	>gi|47132620|ref|NP_000414.2| keratin, type II cytoskeletal 2 epidermal [Homo sapiens]	57892	150508_NMooney_Jackson_RRV9_01.31846.31846.2	controllerType=0 controllerNumber=1 scan=31846	58.7337
24744:2	5	R.HGGGGGGFGGGGFGSR.S			660.796	2	1320.58	1320.58	0	1.5	46	Specific	252.36	110.44	110.44	5.65	58	>gi|47132620|ref|NP_000414.2| keratin, type II cytoskeletal 2 epidermal [Homo sapiens]	57892	150508_NMooney_Jackson_RRV9_01.31809.31809.2	controllerType=0 controllerNumber=1 scan=31809	58.5988
24544:3	5	R.HGGGGGGFGGGGFGSR.S			440.866	3	1320.58	1320.58	0	0.4	46	Specific	379.8	303.21	303.21	7.69	58	>gi|47132620|ref|NP_000414.2| keratin, type II cytoskeletal 2 epidermal [Homo sapiens]	57892	150508_NMooney_Jackson_RRV9_01.31510.31510.3	controllerType=0 controllerNumber=1 scan=31510	57.8357
28139:2	5	R.SLVGLGGTK.S			416.25	2	831.494	831.493	0	0.3	62	Specific	283.89	49.18	49.18	5.15	58	>gi|47132620|ref|NP_000414.2| keratin, type II cytoskeletal 2 epidermal [Homo sapiens]	57892	150508_NMooney_Jackson_RRV9_01.36394.36394.2	controllerType=0 controllerNumber=1 scan=36394	68.6046
27805:2	5	R.SLVGLGGTK.S			416.25	2	831.494	831.493	0	0.3	62	Specific	542.35	163.56	163.56	7.2	58	>gi|47132620|ref|NP_000414.2| keratin, type II cytoskeletal 2 epidermal [Homo sapiens]	57892	150508_NMooney_Jackson_RRV9_01.35976.35976.2	controllerType=0 controllerNumber=1 scan=35976	67.8244
38377:2	5	K.SISISVAGGGGGFGAAGGFGGR.G			919.962	2	1838.92	1838.91	0	1.7	71	Specific	82.97	57.65	57.65	4.4	58	>gi|47132620|ref|NP_000414.2| keratin, type II cytoskeletal 2 epidermal [Homo sapiens]	57892	150508_NMooney_Jackson_RRV9_01.48661.48661.2	controllerType=0 controllerNumber=1 scan=48661	88.3287
37483:2	5	R.GGGFGGGSSFGGGSGFSGGGFGGGGFGGGR.F			1200.01	2	2399.02	2399.02	0	1.4	93	Specific	98.98	98.98	98.98	5.01	58	>gi|47132620|ref|NP_000414.2| keratin, type II cytoskeletal 2 epidermal [Homo sapiens]	57892	150508_NMooney_Jackson_RRV9_01.47655.47655.2	controllerType=0 controllerNumber=1 scan=47655	87.0533
37202:2	5	R.GGGFGGGSSFGGGSGFSGGGFGGGGFGGGR.F			1200.01	2	2399.02	2399.02	0	0.6	93	Specific	192.83	192.83	192.83	5.92	58	>gi|47132620|ref|NP_000414.2| keratin, type II cytoskeletal 2 epidermal [Homo sapiens]	57892	150508_NMooney_Jackson_RRV9_01.47332.47332.2	controllerType=0 controllerNumber=1 scan=47332	86.5907
25226:2	5	K.VDPEIQNVK.A			521.282	2	1041.56	1041.56	0	0	167	Specific	336.73	144.73	144.73	6.94	58	>gi|47132620|ref|NP_000414.2| keratin, type II cytoskeletal 2 epidermal [Homo sapiens]	57892	150508_NMooney_Jackson_RRV9_01.32516.32516.2	controllerType=0 controllerNumber=1 scan=32516	60.4336
25823:2	5	K.VDPEIQN[+0.984]VK.A		N[+1]	521.774	2	1042.54	1042.54	0	-0.7	167	Specific	152.13	42.5	42.5	2.5	58	>gi|47132620|ref|NP_000414.2| keratin, type II cytoskeletal 2 epidermal [Homo sapiens]	57892	150508_NMooney_Jackson_RRV9_01.33398.33398.2	controllerType=0 controllerNumber=1 scan=33398	62.7642
31055:2	5	K.FASFIDK.V			414.218	2	827.429	827.43	0	-0.4	189	Specific	129.69	10.04	10.04	1.82	58	>gi|47132620|ref|NP_000414.2| keratin, type II cytoskeletal 2 epidermal [Homo sapiens]	57892	150508_NMooney_Jackson_RRV9_01.39962.39962.2	controllerType=0 controllerNumber=1 scan=39962	74.5725
30624:2	5	K.FASFIDK.V			414.219	2	827.43	827.43	0	0.4	189	Specific	333.84	9.04	9.04	4.1	58	>gi|47132620|ref|NP_000414.2| keratin, type II cytoskeletal 2 epidermal [Homo sapiens]	57892	150508_NMooney_Jackson_RRV9_01.39448.39448.2	controllerType=0 controllerNumber=1 scan=39448	73.78
31747:2	5	K.FASFIDKVR.F			541.804	2	1082.6	1082.6	0	0.8	189	Specific	396.76	16	16	4.09	58	>gi|47132620|ref|NP_000414.2| keratin, type II cytoskeletal 2 epidermal [Homo sapiens]	57892	150508_NMooney_Jackson_RRV9_01.40766.40766.2	controllerType=0 controllerNumber=1 scan=40766	75.7495
35135:2	5	K.WELLQQM[+15.995]NVGTR.P		M[+16]	745.876	2	1490.75	1490.74	0	2.2	210	Specific	372.38	161.71	161.71	7	58	>gi|47132620|ref|NP_000414.2| keratin, type II cytoskeletal 2 epidermal [Homo sapiens]	57892	150508_NMooney_Jackson_RRV9_01.44902.44902.2	controllerType=0 controllerNumber=1 scan=44902	82.6642
25970:2	5	K.RYLDGLTAER.T			597.318	2	1193.63	1193.63	0	1.9	238	Specific	106.81	10.55	10.55	0.89	58	>gi|47132620|ref|NP_000414.2| keratin, type II cytoskeletal 2 epidermal [Homo sapiens]	57892	150508_NMooney_Jackson_RRV9_01.33608.33608.2	controllerType=0 controllerNumber=1 scan=33608	63.2697
27302:2	5	K.RYLDGLTAER.T			597.318	2	1193.63	1193.63	0	2.1	238	Specific	217.34	44.49	44.49	1.83	58	>gi|47132620|ref|NP_000414.2| keratin, type II cytoskeletal 2 epidermal [Homo sapiens]	57892	150508_NMooney_Jackson_RRV9_01.35374.35374.2	controllerType=0 controllerNumber=1 scan=35374	66.8983
27122:2	5	K.RYLDGLTAER.T			597.317	2	1193.63	1193.63	0	-0.1	238	Specific	400.52	196.02	196.02	6.38	58	>gi|47132620|ref|NP_000414.2| keratin, type II cytoskeletal 2 epidermal [Homo sapiens]	57892	150508_NMooney_Jackson_RRV9_01.35136.35136.2	controllerType=0 controllerNumber=1 scan=35136	66.4045
27607:2	5	R.YLDGLTAER.T			519.267	2	1037.53	1037.53	0	0.2	239	Specific	337.61	71.54	71.54	6.17	58	>gi|47132620|ref|NP_000414.2| keratin, type II cytoskeletal 2 epidermal [Homo sapiens]	57892	150508_NMooney_Jackson_RRV9_01.35749.35749.2	controllerType=0 controllerNumber=1 scan=35749	67.5225
38451:2	5	R.TSQNSELNNMQDLVEDYK.K			1064.48	2	2127.95	2127.95	0	0.4	248	Specific	71.52	71.52	71.52	4.79	58	>gi|47132620|ref|NP_000414.2| keratin, type II cytoskeletal 2 epidermal [Homo sapiens]	57892	150508_NMooney_Jackson_RRV9_01.48741.48741.2	controllerType=0 controllerNumber=1 scan=48741	88.4282
29918:2	5	R.TSQNSELNN[+0.984]MQDLVEDYK[+14.016].K		K[+14], N[+1]	1071.97	2	2142.94	2142.95	0	-4.5	248	Specific	67.28	37.94	37.94	1.84	58	>gi|47132620|ref|NP_000414.2| keratin, type II cytoskeletal 2 epidermal [Homo sapiens]	57892	150508_NMooney_Jackson_RRV9_01.38600.38600.2	controllerType=0 controllerNumber=1 scan=38600	72.4839
30127:2	5	R.TSQN[+0.984]SELNNM[+15.995]QDLVEDYK.K		M[+16], N[+1]	1072.97	2	2144.93	2144.93	0	2.6	248	Specific	171.7	168.03	8.91	5.69	58	>gi|47132620|ref|NP_000414.2| keratin, type II cytoskeletal 2 epidermal [Homo sapiens]	57892	150508_NMooney_Jackson_RRV9_01.38851.38851.2	controllerType=0 controllerNumber=1 scan=38851	72.8439
36066:3	5	R.TSQNSELNNMQDLVEDYKK.K			752.687	3	2256.05	2256.04	0	0.7	248	Specific	68.3	68.3	68.3	4.28	58	>gi|47132620|ref|NP_000414.2| keratin, type II cytoskeletal 2 epidermal [Homo sapiens]	57892	150508_NMooney_Jackson_RRV9_01.46033.46033.3	controllerType=0 controllerNumber=1 scan=46033	84.6415
26720:3	5	R.TSQNSELNNM[+15.995]QDLVEDYKK.K		M[+16]	758.018	3	2272.04	2272.04	0	0.3	248	Specific	99	47.72	47.72	2.61	58	>gi|47132620|ref|NP_000414.2| keratin, type II cytoskeletal 2 epidermal [Homo sapiens]	57892	150508_NMooney_Jackson_RRV9_01.34610.34610.3	controllerType=0 controllerNumber=1 scan=34610	65.3295
36453:3	5	R.TSQN[+0.984]SELNNMQDLVEDYKK.K		N[+1]	753.014	3	2257.03	2257.03	0	-0.1	248	Specific	291.03	291.03	245.49	7.58	58	>gi|47132620|ref|NP_000414.2| keratin, type II cytoskeletal 2 epidermal [Homo sapiens]	57892	150508_NMooney_Jackson_RRV9_01.46479.46479.3	controllerType=0 controllerNumber=1 scan=46479	85.3429
27715:3	5	R.TSQN[+0.984]SELNNM[+15.995]QDLVEDYKK.K		M[+16], N[+1]	758.346	3	2273.02	2273.02	0	0.2	248	Specific	131.83	131.83	63.06	5.33	58	>gi|47132620|ref|NP_000414.2| keratin, type II cytoskeletal 2 epidermal [Homo sapiens]	57892	150508_NMooney_Jackson_RRV9_01.35874.35874.3	controllerType=0 controllerNumber=1 scan=35874	67.6926
28184:3	5	R.TSQNSELN[+0.984]NM[+15.995]QDLVEDYKK.K		M[+16], N[+1]	758.347	3	2273.03	2273.02	0	1.2	248	Specific	142.2	93.19	3.79	4.55	58	>gi|47132620|ref|NP_000414.2| keratin, type II cytoskeletal 2 epidermal [Homo sapiens]	57892	150508_NMooney_Jackson_RRV9_01.36445.36445.3	controllerType=0 controllerNumber=1 scan=36445	68.6726
27832:3	5	R.TSQN[+0.984]SELNNM[+15.995]QDLVEDYKK.K		M[+16], N[+1]	758.343	3	2273.02	2273.02	0	-3.4	248	Specific	207.34	207.34	28.45	4.32	58	>gi|47132620|ref|NP_000414.2| keratin, type II cytoskeletal 2 epidermal [Homo sapiens]	57892	150508_NMooney_Jackson_RRV9_01.36009.36009.3	controllerType=0 controllerNumber=1 scan=36009	67.8809
28522:2	5	K.RTAAENDFVTLK.K			682.862	2	1364.72	1364.72	0	0.5	275	Specific	184.35	58.17	58.17	3.23	58	>gi|47132620|ref|NP_000414.2| keratin, type II cytoskeletal 2 epidermal [Homo sapiens]	57892	150508_NMooney_Jackson_RRV9_01.36892.36892.2	controllerType=0 controllerNumber=1 scan=36892	69.6209
29468:2	5	K.RTAAEN[+0.984]DFVTLK.K		N[+1]	683.356	2	1365.7	1365.7	0	2.4	275	Specific	79.03	31.2	31.2	1.42	58	>gi|47132620|ref|NP_000414.2| keratin, type II cytoskeletal 2 epidermal [Homo sapiens]	57892	150508_NMooney_Jackson_RRV9_01.38059.38059.2	controllerType=0 controllerNumber=1 scan=38059	71.6848
25691:3	5	K.RTAAENDFVTLKK.D			498.276	3	1492.81	1492.81	0	1.1	275	Specific	353.08	224.04	224.04	6.31	58	>gi|47132620|ref|NP_000414.2| keratin, type II cytoskeletal 2 epidermal [Homo sapiens]	57892	150508_NMooney_Jackson_RRV9_01.33222.33222.3	controllerType=0 controllerNumber=1 scan=33222	62.3575
31658:2	5	R.TAAENDFVTLK.K			604.813	2	1208.62	1208.62	0	2.1	276	Specific	475.79	265.77	265.77	6.73	58	>gi|47132620|ref|NP_000414.2| keratin, type II cytoskeletal 2 epidermal [Homo sapiens]	57892	150508_NMooney_Jackson_RRV9_01.40668.40668.2	controllerType=0 controllerNumber=1 scan=40668	75.6257
32670:2	5	R.TAAEN[+0.984]DFVTLK.K		N[+1]	605.305	2	1209.6	1209.6	0	2.3	276	Specific	148.41	53.62	53.62	2.2	58	>gi|47132620|ref|NP_000414.2| keratin, type II cytoskeletal 2 epidermal [Homo sapiens]	57892	150508_NMooney_Jackson_RRV9_01.41904.41904.2	controllerType=0 controllerNumber=1 scan=41904	77.6965
31247:2	5	R.TAAEN[+0.984]DFVTLK.K		N[+1]	605.304	2	1209.6	1209.6	0	0.2	276	Specific	320.3	93.37	93.37	6.16	58	>gi|47132620|ref|NP_000414.2| keratin, type II cytoskeletal 2 epidermal [Homo sapiens]	57892	150508_NMooney_Jackson_RRV9_01.40178.40178.2	controllerType=0 controllerNumber=1 scan=40178	74.8638
32048:2	5	R.TAAEN[+0.984]DFVTLK.K		N[+1]	605.305	2	1209.6	1209.6	0	1.8	276	Specific	363.44	107.65	107.65	6.63	58	>gi|47132620|ref|NP_000414.2| keratin, type II cytoskeletal 2 epidermal [Homo sapiens]	57892	150508_NMooney_Jackson_RRV9_01.41149.41149.2	controllerType=0 controllerNumber=1 scan=41149	76.4824
24189:2	5	K.KDVDNAYM[+15.995]IK.V		M[+16]	606.801	2	1212.59	1212.59	0	1	287	Specific	193.44	60.03	60.03	2.76	58	>gi|47132620|ref|NP_000414.2| keratin, type II cytoskeletal 2 epidermal [Homo sapiens]	57892	150508_NMooney_Jackson_RRV9_01.30985.30985.2	controllerType=0 controllerNumber=1 scan=30985	56.467
23816:2	5	K.KDVDNAYM[+15.995]IK.V		M[+16]	606.8	2	1212.59	1212.59	0	0	287	Specific	220.25	86.78	86.78	4.09	58	>gi|47132620|ref|NP_000414.2| keratin, type II cytoskeletal 2 epidermal [Homo sapiens]	57892	150508_NMooney_Jackson_RRV9_01.30428.30428.2	controllerType=0 controllerNumber=1 scan=30428	54.9455
23983:2	5	K.KDVDNAYM[+15.995]IK.V		M[+16]	606.801	2	1212.6	1212.59	0	1.8	287	Specific	374.25	172.69	172.69	6.41	58	>gi|47132620|ref|NP_000414.2| keratin, type II cytoskeletal 2 epidermal [Homo sapiens]	57892	150508_NMooney_Jackson_RRV9_01.30687.30687.2	controllerType=0 controllerNumber=1 scan=30687	55.7098
28643:2	5	K.DVDNAYMIK.V			534.756	2	1068.5	1068.5	0	1.8	288	Specific	334.95	131.54	131.54	6.92	58	>gi|47132620|ref|NP_000414.2| keratin, type II cytoskeletal 2 epidermal [Homo sapiens]	57892	150508_NMooney_Jackson_RRV9_01.37053.37053.2	controllerType=0 controllerNumber=1 scan=37053	69.953
25891:2	5	K.DVDNAYM[+15.995]IK.V		M[+16]	542.753	2	1084.5	1084.5	0	-0.1	288	Specific	223.72	139.91	139.91	4.76	58	>gi|47132620|ref|NP_000414.2| keratin, type II cytoskeletal 2 epidermal [Homo sapiens]	57892	150508_NMooney_Jackson_RRV9_01.33494.33494.2	controllerType=0 controllerNumber=1 scan=33494	62.9972
25886:2	5	K.DVDNAYM[+15.995]IK.V		M[+16]	542.753	2	1084.5	1084.5	0	1.3	288	Specific	233.56	90.12	90.12	5.56	58	>gi|47132620|ref|NP_000414.2| keratin, type II cytoskeletal 2 epidermal [Homo sapiens]	57892	150508_NMooney_Jackson_RRV9_01.33487.33487.2	controllerType=0 controllerNumber=1 scan=33487	62.9836
26714:2	5	K.DVDN[+0.984]AYM[+15.995]IK.V		M[+16], N[+1]	543.245	2	1085.48	1085.48	0	-0.1	288	Specific	232.99	85.04	85.04	4.65	58	>gi|47132620|ref|NP_000414.2| keratin, type II cytoskeletal 2 epidermal [Homo sapiens]	57892	150508_NMooney_Jackson_RRV9_01.34604.34604.2	controllerType=0 controllerNumber=1 scan=34604	65.32
38710:3	5	K.VLYDAEISQIHQSVTDTNVILSM[+15.995]DNSR.N		M[+16]	1022.17	3	3064.49	3064.49	0	1.1	315	Specific	67.45	67.45	67.45	4.43	58	>gi|47132620|ref|NP_000414.2| keratin, type II cytoskeletal 2 epidermal [Homo sapiens]	57892	150508_NMooney_Jackson_RRV9_01.49004.49004.3	controllerType=0 controllerNumber=1 scan=49004	88.6954
37576:3	5	K.VLYDAEISQIHQSVTDTNVILSM[+15.995]DNSR.N		M[+16]	1022.17	3	3064.49	3064.49	0	0.8	315	Specific	129.95	129.95	129.95	5.06	58	>gi|47132620|ref|NP_000414.2| keratin, type II cytoskeletal 2 epidermal [Homo sapiens]	57892	150508_NMooney_Jackson_RRV9_01.47756.47756.3	controllerType=0 controllerNumber=1 scan=47756	87.179
39321:3	5	K.VLYDAEISQIHQSVTDTNVILSM[+15.995]DN[+0.984]SR.N		M[+16], N[+1]	1022.5	3	3065.48	3065.47	0	1	315	Specific	9.4	9.4	9.4	1.85	58	>gi|47132620|ref|NP_000414.2| keratin, type II cytoskeletal 2 epidermal [Homo sapiens]	57892	150508_NMooney_Jackson_RRV9_01.49675.49675.3	controllerType=0 controllerNumber=1 scan=49675	89.4655
37643:3	5	K.VLYDAEISQIHQSVTDTN[+0.984]VILSM[+15.995]DNSR.N		M[+16], N[+1]	1022.5	3	3065.5	3065.47	0	8	315	Specific	77.08	77.08	77.08	2.43	58	>gi|47132620|ref|NP_000414.2| keratin, type II cytoskeletal 2 epidermal [Homo sapiens]	57892	150508_NMooney_Jackson_RRV9_01.47826.47826.3	controllerType=0 controllerNumber=1 scan=47826	87.2529
39705:2	5	R.NLDLDSIIAEVK.A			665.368	2	1329.73	1329.73	0	1.7	342	Specific	425.23	230.79	230.79	7.66	58	>gi|47132620|ref|NP_000414.2| keratin, type II cytoskeletal 2 epidermal [Homo sapiens]	57892	150508_NMooney_Jackson_RRV9_01.50096.50096.2	controllerType=0 controllerNumber=1 scan=50096	89.9279
24553:2	5	K.AQYEEIAQR.S			554.275	2	1107.54	1107.54	0	0.1	354	Specific	435.49	66.27	66.27	6.37	58	>gi|47132620|ref|NP_000414.2| keratin, type II cytoskeletal 2 epidermal [Homo sapiens]	57892	150508_NMooney_Jackson_RRV9_01.31521.31521.2	controllerType=0 controllerNumber=1 scan=31521	57.8586
24485:2	5	K.AQYEEIAQR.S			554.275	2	1107.54	1107.54	0	0.2	354	Specific	477.58	75.05	75.05	6.54	58	>gi|47132620|ref|NP_000414.2| keratin, type II cytoskeletal 2 epidermal [Homo sapiens]	57892	150508_NMooney_Jackson_RRV9_01.31421.31421.2	controllerType=0 controllerNumber=1 scan=31421	57.599
25923:2	5	K.E[-18.011]EAEALYHSK.Y		E[-18]	579.775	2	1158.54	1158.54	0	1	365	Specific	225.18	59.59	59.59	4.26	58	>gi|47132620|ref|NP_000414.2| keratin, type II cytoskeletal 2 epidermal [Homo sapiens]	57892	150508_NMooney_Jackson_RRV9_01.33543.33543.2	controllerType=0 controllerNumber=1 scan=33543	63.125
25959:2	5	K.E[-18.011]EAEALYHSK.Y		E[-18]	579.775	2	1158.54	1158.54	0	0.5	365	Specific	257.85	140.18	140.18	5.67	58	>gi|47132620|ref|NP_000414.2| keratin, type II cytoskeletal 2 epidermal [Homo sapiens]	57892	150508_NMooney_Jackson_RRV9_01.33594.33594.2	controllerType=0 controllerNumber=1 scan=33594	63.2406
30987:2	5	K.YEELQVTVGR.H			597.312	2	1193.62	1193.62	0	1.2	375	Specific	67.8	23.13	23.13	1.83	58	>gi|47132620|ref|NP_000414.2| keratin, type II cytoskeletal 2 epidermal [Homo sapiens]	57892	150508_NMooney_Jackson_RRV9_01.39886.39886.2	controllerType=0 controllerNumber=1 scan=39886	74.4672
30105:2	5	K.YEELQVTVGR.H			597.313	2	1193.62	1193.62	0	3	375	Specific	186.04	82.98	82.98	4.22	58	>gi|47132620|ref|NP_000414.2| keratin, type II cytoskeletal 2 epidermal [Homo sapiens]	57892	150508_NMooney_Jackson_RRV9_01.38825.38825.2	controllerType=0 controllerNumber=1 scan=38825	72.8137
32691:2	5	K.YEELQVTVGR.H			597.312	2	1193.62	1193.62	0	0.4	375	Specific	227.36	53.72	53.72	5.23	58	>gi|47132620|ref|NP_000414.2| keratin, type II cytoskeletal 2 epidermal [Homo sapiens]	57892	150508_NMooney_Jackson_RRV9_01.41930.41930.2	controllerType=0 controllerNumber=1 scan=41930	77.7377
30869:2	5	K.YEELQVTVGR.H			597.313	2	1193.62	1193.62	0	3.1	375	Specific	332.99	119.79	119.79	6.39	58	>gi|47132620|ref|NP_000414.2| keratin, type II cytoskeletal 2 epidermal [Homo sapiens]	57892	150508_NMooney_Jackson_RRV9_01.39747.39747.3	controllerType=0 controllerNumber=1 scan=39747	74.274
30508:2	5	K.YEELQVTVGR.H			597.313	2	1193.62	1193.62	0	1.7	375	Specific	397.15	173.36	173.36	7.44	58	>gi|47132620|ref|NP_000414.2| keratin, type II cytoskeletal 2 epidermal [Homo sapiens]	57892	150508_NMooney_Jackson_RRV9_01.39314.39314.2	controllerType=0 controllerNumber=1 scan=39314	73.5754
36389:4	5	R.HGDSLKEIKIEISELNR.V			496.024	4	1981.07	1981.07	0	0.6	385	Specific	39.31	39.31	39.31	1.72	58	>gi|47132620|ref|NP_000414.2| keratin, type II cytoskeletal 2 epidermal [Homo sapiens]	57892	150508_NMooney_Jackson_RRV9_01.46405.46405.4	controllerType=0 controllerNumber=1 scan=46405	85.2315
36338:4	5	R.HGDSLKEIKIEISELNR.V			496.024	4	1981.07	1981.07	0	0.4	385	Specific	226.7	211.01	211.01	5.31	58	>gi|47132620|ref|NP_000414.2| keratin, type II cytoskeletal 2 epidermal [Homo sapiens]	57892	150508_NMooney_Jackson_RRV9_01.46354.46354.4	controllerType=0 controllerNumber=1 scan=46354	85.168
27321:2	5	K.NVQDAIADAEQR.G			665.324	2	1329.64	1329.64	0	1.5	419	Specific	203.45	86.34	86.34	4.07	58	>gi|47132620|ref|NP_000414.2| keratin, type II cytoskeletal 2 epidermal [Homo sapiens]	57892	150508_NMooney_Jackson_RRV9_01.35397.35397.2	controllerType=0 controllerNumber=1 scan=35397	66.9286
28187:2	5	K.NVQDAIADAEQR.G			665.323	2	1329.64	1329.64	0	0.2	419	Specific	302.24	196.09	196.09	7.37	58	>gi|47132620|ref|NP_000414.2| keratin, type II cytoskeletal 2 epidermal [Homo sapiens]	57892	150508_NMooney_Jackson_RRV9_01.36449.36449.2	controllerType=0 controllerNumber=1 scan=36449	68.6772
29501:2	5	K.N[+0.984]VQDAIADAEQR.G		N[+1]	665.815	2	1330.62	1330.62	0	-0.9	419	Specific	273.98	143.51	143.51	6.1	58	>gi|47132620|ref|NP_000414.2| keratin, type II cytoskeletal 2 epidermal [Homo sapiens]	57892	150508_NMooney_Jackson_RRV9_01.38099.38099.2	controllerType=0 controllerNumber=1 scan=38099	71.7523
36656:2	5	R.NKLNDLEEALQQAK.E			807.428	2	1613.85	1613.85	0	0.3	440	Specific	257.57	125.51	125.51	6	58	>gi|47132620|ref|NP_000414.2| keratin, type II cytoskeletal 2 epidermal [Homo sapiens]	57892	150508_NMooney_Jackson_RRV9_01.46712.46712.2	controllerType=0 controllerNumber=1 scan=46712	85.669
33601:2	5	R.NKLN[+0.984]DLEEALQQAK.E		N[+1]	807.922	2	1614.84	1614.83	0	1.5	440	Specific	88.18	36.55	12.52	1.85	58	>gi|47132620|ref|NP_000414.2| keratin, type II cytoskeletal 2 epidermal [Homo sapiens]	57892	150508_NMooney_Jackson_RRV9_01.43026.43026.2	controllerType=0 controllerNumber=1 scan=43026	79.4855
37450:2	5	R.N[+0.984]KLNDLEEALQQAK.E		N[+1]	807.92	2	1614.83	1614.83	0	-0.6	440	Specific	116.91	85.46	6.64	2.49	58	>gi|47132620|ref|NP_000414.2| keratin, type II cytoskeletal 2 epidermal [Homo sapiens]	57892	150508_NMooney_Jackson_RRV9_01.47621.47621.2	controllerType=0 controllerNumber=1 scan=47621	87.0173
36247:2	5	K.LNDLEEALQQAK.E			686.362	2	1371.72	1371.71	0	4	442	Specific	143.67	121.06	121.06	4.01	58	>gi|47132620|ref|NP_000414.2| keratin, type II cytoskeletal 2 epidermal [Homo sapiens]	57892	150508_NMooney_Jackson_RRV9_01.46250.46250.2	controllerType=0 controllerNumber=1 scan=46250	85.0083
36131:2	5	K.LNDLEEALQQAK.E			686.36	2	1371.71	1371.71	0	1	442	Specific	577.81	302.98	302.98	9.39	58	>gi|47132620|ref|NP_000414.2| keratin, type II cytoskeletal 2 epidermal [Homo sapiens]	57892	150508_NMooney_Jackson_RRV9_01.46104.46104.2	controllerType=0 controllerNumber=1 scan=46104	84.743
36810:2	5	K.LN[+0.984]DLEEALQQAK.E		N[+1]	686.853	2	1372.7	1372.7	0	2.8	442	Specific	136.16	86.21	86.21	4.05	58	>gi|47132620|ref|NP_000414.2| keratin, type II cytoskeletal 2 epidermal [Homo sapiens]	57892	150508_NMooney_Jackson_RRV9_01.46892.46892.2	controllerType=0 controllerNumber=1 scan=46892	85.9556
36718:2	5	K.LN[+0.984]DLEEALQQAK.E		N[+1]	686.851	2	1372.7	1372.7	0	0.2	442	Specific	151.8	111.3	111.3	4.93	58	>gi|47132620|ref|NP_000414.2| keratin, type II cytoskeletal 2 epidermal [Homo sapiens]	57892	150508_NMooney_Jackson_RRV9_01.46783.46783.2	controllerType=0 controllerNumber=1 scan=46783	85.7855
34993:3	5	R.LLRDYQELMNVK.L			507.942	3	1521.81	1521.81	0	0.7	459	Specific	146.17	146.17	146.17	4.6	58	>gi|47132620|ref|NP_000414.2| keratin, type II cytoskeletal 2 epidermal [Homo sapiens]	57892	150508_NMooney_Jackson_RRV9_01.44724.44724.3	controllerType=0 controllerNumber=1 scan=44724	82.3514
29255:3	5	R.LLRDYQELM[+15.995]NVK.L		M[+16]	513.274	3	1537.81	1537.8	0	1.2	459	Specific	116.97	2.09	2.09	1.85	58	>gi|47132620|ref|NP_000414.2| keratin, type II cytoskeletal 2 epidermal [Homo sapiens]	57892	150508_NMooney_Jackson_RRV9_01.37797.37797.3	controllerType=0 controllerNumber=1 scan=37797	71.1908
32024:2	5	R.DYQELMNVK.L			570.274	2	1139.54	1139.54	0	1.2	462	Specific	414.32	236.38	236.38	7.22	58	>gi|47132620|ref|NP_000414.2| keratin, type II cytoskeletal 2 epidermal [Homo sapiens]	57892	150508_NMooney_Jackson_RRV9_01.41118.41118.2	controllerType=0 controllerNumber=1 scan=41118	76.4304
26052:2	5	R.DYQELM[+15.995]NVK.L		M[+16]	578.272	2	1155.54	1155.54	0	1.4	462	Specific	279.68	61.21	61.21	5.47	58	>gi|47132620|ref|NP_000414.2| keratin, type II cytoskeletal 2 epidermal [Homo sapiens]	57892	150508_NMooney_Jackson_RRV9_01.33720.33720.2	controllerType=0 controllerNumber=1 scan=33720	63.5128
39694:2	5	K.LALDVEIATYR.K			632.351	2	1263.69	1263.69	0	0.5	471	Specific	244.98	66.19	66.19	5.81	58	>gi|47132620|ref|NP_000414.2| keratin, type II cytoskeletal 2 epidermal [Homo sapiens]	57892	150508_NMooney_Jackson_RRV9_01.50082.50082.2	controllerType=0 controllerNumber=1 scan=50082	89.9091
39508:2	5	K.LALDVEIATYR.K			632.351	2	1263.69	1263.69	0	0.6	471	Specific	273.84	149.8	149.8	6.69	58	>gi|47132620|ref|NP_000414.2| keratin, type II cytoskeletal 2 epidermal [Homo sapiens]	57892	150508_NMooney_Jackson_RRV9_01.49884.49884.4	controllerType=0 controllerNumber=1 scan=49884	89.6976
35844:2	5	K.LALDVEIATYRK.L			696.4	2	1391.79	1391.79	0	1.9	471	Specific	270.5	158.95	158.95	6.03	58	>gi|47132620|ref|NP_000414.2| keratin, type II cytoskeletal 2 epidermal [Homo sapiens]	57892	150508_NMooney_Jackson_RRV9_01.45765.45765.4	controllerType=0 controllerNumber=1 scan=45765	84.1597
35672:2	5	R.MSGDLSSNVTVSVTSSTISSNVASK.A			1229.6	2	2458.2	2458.2	0	1.5	491	Specific	377.97	256.13	256.13	8.8	58	>gi|47132620|ref|NP_000414.2| keratin, type II cytoskeletal 2 epidermal [Homo sapiens]	57892	150508_NMooney_Jackson_RRV9_01.45558.45558.2	controllerType=0 controllerNumber=1 scan=45558	83.8081
34594:2	5	R.M[+15.995]SGDLSSNVTVSVTSSTISSNVASK.A		M[+16]	1237.6	2	2474.2	2474.19	0	2.4	491	Specific	40.58	40.58	40.58	4.16	58	>gi|47132620|ref|NP_000414.2| keratin, type II cytoskeletal 2 epidermal [Homo sapiens]	57892	150508_NMooney_Jackson_RRV9_01.44240.44240.2	controllerType=0 controllerNumber=1 scan=44240	81.5297
34774:2	5	R.M[+15.995]SGDLSSNVTVSVTSSTISSNVASK.A		M[+16]	1237.6	2	2474.19	2474.19	0	0	491	Specific	386.07	332.91	332.91	8.93	58	>gi|47132620|ref|NP_000414.2| keratin, type II cytoskeletal 2 epidermal [Homo sapiens]	57892	150508_NMooney_Jackson_RRV9_01.44468.44468.2	controllerType=0 controllerNumber=1 scan=44468	81.9254
34217:2	5	R.M[+15.995]SGDLSSNVTVSVTSSTISSN[+0.984]VASK.A		M[+16], N[+1]	1238.1	2	2475.19	2475.18	0	6	491	Specific	114.13	66.53	66.53	2.63	58	>gi|47132620|ref|NP_000414.2| keratin, type II cytoskeletal 2 epidermal [Homo sapiens]	57892	150508_NMooney_Jackson_RRV9_01.43770.43770.2	controllerType=0 controllerNumber=1 scan=43770	80.6947
23592:3	5	K.AAFGGSGGRGSSSGGGYSSGSSSYGSGGR.Q			834.362	3	2501.07	2501.07	0	2.3	516	Specific	348.12	170.24	170.24	6.76	58	>gi|47132620|ref|NP_000414.2| keratin, type II cytoskeletal 2 epidermal [Homo sapiens]	57892	150508_NMooney_Jackson_RRV9_01.30102.30102.3	controllerType=0 controllerNumber=1 scan=30102	54.0496
23590:3	5	K.AAFGGSGGRGSSSGGGYSSGSSSYGSGGR.Q			834.361	3	2501.07	2501.07	0	1.1	516	Specific	388.38	388.38	388.38	8.31	58	>gi|47132620|ref|NP_000414.2| keratin, type II cytoskeletal 2 epidermal [Homo sapiens]	57892	150508_NMooney_Jackson_RRV9_01.30099.30099.2	controllerType=0 controllerNumber=1 scan=30099	54.0362
22690:2	5	R.GGSGGGGSISGGGYGSGGGSGGR.Y			871.379	2	1741.75	1741.75	0	1.1	550	Specific	248.82	202.34	202.34	7.83	58	>gi|47132620|ref|NP_000414.2| keratin, type II cytoskeletal 2 epidermal [Homo sapiens]	57892	150508_NMooney_Jackson_RRV9_01.28737.28737.2	controllerType=0 controllerNumber=1 scan=28737	50.3917
22484:2	5	R.GGSGGGGSISGGGYGSGGGSGGR.Y			871.378	2	1741.75	1741.75	0	0.6	550	Specific	318.74	216.84	216.84	8.3	58	>gi|47132620|ref|NP_000414.2| keratin, type II cytoskeletal 2 epidermal [Homo sapiens]	57892	150508_NMooney_Jackson_RRV9_01.28402.28402.2	controllerType=0 controllerNumber=1 scan=28402	49.4205
22041:2	5	R.GGSGGGGSISGGGYGSGGGSGGR.Y			871.379	2	1741.75	1741.75	0	1.3	550	Specific	431.51	175.2	175.2	8.56	58	>gi|47132620|ref|NP_000414.2| keratin, type II cytoskeletal 2 epidermal [Homo sapiens]	57892	150508_NMooney_Jackson_RRV9_01.27709.27709.2	controllerType=0 controllerNumber=1 scan=27709	47.5144
22110:2	5	R.GGSGGGGSISGGGYGSGGGSGGR.Y			871.379	2	1741.75	1741.75	0	1.8	550	Specific	678.76	299.24	299.24	12.17	58	>gi|47132620|ref|NP_000414.2| keratin, type II cytoskeletal 2 epidermal [Homo sapiens]	57892	150508_NMooney_Jackson_RRV9_01.27812.27812.2	controllerType=0 controllerNumber=1 scan=27812	47.7739
21385:2	5	K.GGSISGGGYGSGGGK.H			599.279	2	1197.55	1197.55	0	1.9	581	Specific	411.78	197.59	197.59	7.48	58	>gi|47132620|ref|NP_000414.2| keratin, type II cytoskeletal 2 epidermal [Homo sapiens]	57892	150508_NMooney_Jackson_RRV9_01.26701.26701.2	controllerType=0 controllerNumber=1 scan=26701	44.803
26275:3	6	R.LQHLAESWGGK.E			409.216	3	1225.63	1225.63	0	-0.3	163	Specific	81.19	2.25	2.25	1.42	54	>gi|768036765|ref|XP_011529057.1| PREDICTED: E3 ubiquitin-protein ligase HUWE1 isoform X6 [Homo sapiens]	92043	150508_NMooney_Jackson_RRV9_01.34024.34024.2	controllerType=0 controllerNumber=1 scan=34024	64.1557
32627:2	6	R.TLTSIVHLER.T			584.838	2	1168.67	1168.67	0	1.2	330	Specific	343.13	149.19	149.19	6.46	54	>gi|768036765|ref|XP_011529057.1| PREDICTED: E3 ubiquitin-protein ligase HUWE1 isoform X6 [Homo sapiens]	92043	150508_NMooney_Jackson_RRV9_01.41852.41852.2	controllerType=0 controllerNumber=1 scan=41852	77.6094
37979:2	6	K.FLGDEQDQITFVTR.A			834.915	2	1668.82	1668.82	0	0.3	418	Specific	462.75	330.53	330.53	8.53	54	>gi|768036765|ref|XP_011529057.1| PREDICTED: E3 ubiquitin-protein ligase HUWE1 isoform X6 [Homo sapiens]	92043	150508_NMooney_Jackson_RRV9_01.48193.48193.2	controllerType=0 controllerNumber=1 scan=48193	87.6796
35101:4	6	K.IQRPNTTQEGEEM[+15.995]ETDMDVADVAMESSPGSSISMEHR.L		M[+16]	1028.45	4	4110.77	4110.76	0	1.1	479	Specific	34.93	34.93	27.72	2.62	54	>gi|768036765|ref|XP_011529057.1| PREDICTED: E3 ubiquitin-protein ligase HUWE1 isoform X6 [Homo sapiens]	92043	150508_NMooney_Jackson_RRV9_01.44861.44861.4	controllerType=0 controllerNumber=1 scan=44861	82.5899
35115:4	6	K.IQRPNTTQEGEEM[+15.995]ETDMDVADVAMESSPGSSISMEHR.L		M[+16]	1028.45	4	4110.77	4110.76	0	1.6	479	Specific	65.95	52.21	52.21	2.68	54	>gi|768036765|ref|XP_011529057.1| PREDICTED: E3 ubiquitin-protein ligase HUWE1 isoform X6 [Homo sapiens]	92043	150508_NMooney_Jackson_RRV9_01.44877.44877.4	controllerType=0 controllerNumber=1 scan=44877	82.6206
34817:4	6	K.IQRPNTTQEGEEMETDMDVADVAM[+15.995]ESSPGSSISMEHR.L		M[+16]	1028.45	4	4110.77	4110.76	0	0.6	479	Specific	323.37	323.37	0.08	7.6	54	>gi|768036765|ref|XP_011529057.1| PREDICTED: E3 ubiquitin-protein ligase HUWE1 isoform X6 [Homo sapiens]	92043	150508_NMooney_Jackson_RRV9_01.44517.44517.2	controllerType=0 controllerNumber=1 scan=44517	82.0176
35085:4	6	K.IQRPN[+0.984]TTQEGEEM[+15.995]ETDMDVADVAMESSPGSSISMEHR.L		M[+16], N[+1]	1028.45	4	4110.77	4111.75	-1	6.9	479	Specific	99.76	95.54	63.24	1.85	54	>gi|768036765|ref|XP_011529057.1| PREDICTED: E3 ubiquitin-protein ligase HUWE1 isoform X6 [Homo sapiens]	92043	150508_NMooney_Jackson_RRV9_01.44841.44841.2	controllerType=0 controllerNumber=1 scan=44841	82.5537
39492:2	6	K.SMLNFLK.K			426.737	2	852.466	852.465	0	1.9	593	Specific	246.68	14.29	14.29	2.89	54	>gi|768036765|ref|XP_011529057.1| PREDICTED: E3 ubiquitin-protein ligase HUWE1 isoform X6 [Homo sapiens]	92043	150508_NMooney_Jackson_RRV9_01.49868.49868.2	controllerType=0 controllerNumber=1 scan=49868	89.6825
31420:2	6	K.AIQDPAFSDGIR.H			645.329	2	1289.65	1289.65	0	2.1	601	Specific	386.84	99.17	99.17	6.66	54	>gi|768036765|ref|XP_011529057.1| PREDICTED: E3 ubiquitin-protein ligase HUWE1 isoform X6 [Homo sapiens]	92043	150508_NMooney_Jackson_RRV9_01.40385.40385.2	controllerType=0 controllerNumber=1 scan=40385	75.1701
37148:2	6	K.VLLSPDYLPAM[+15.995]R.R		M[+16]	695.874	2	1390.74	1390.74	0	0.6	716	Specific	273.71	156.21	156.21	7.27	54	>gi|768036765|ref|XP_011529057.1| PREDICTED: E3 ubiquitin-protein ligase HUWE1 isoform X6 [Homo sapiens]	92043	150508_NMooney_Jackson_RRV9_01.47270.47270.2	controllerType=0 controllerNumber=1 scan=47270	86.4847
37160:2	6	K.VLLSPDYLPAM[+15.995]R.R		M[+16]	695.875	2	1390.74	1390.74	0	1.6	716	Specific	390.48	235.5	235.5	7.74	54	>gi|768036765|ref|XP_011529057.1| PREDICTED: E3 ubiquitin-protein ligase HUWE1 isoform X6 [Homo sapiens]	92043	150508_NMooney_Jackson_RRV9_01.47280.47280.2	controllerType=0 controllerNumber=1 scan=47280	86.4967
26337:2	6	K.TDATTAIIK.L			467.266	2	933.525	933.525	0	-0.4	758	Specific	251.07	38.4	38.4	4.47	54	>gi|768036765|ref|XP_011529057.1| PREDICTED: E3 ubiquitin-protein ligase HUWE1 isoform X6 [Homo sapiens]	92043	150508_NMooney_Jackson_RRV9_01.34110.34110.2	controllerType=0 controllerNumber=1 scan=34110	64.3446
33682:3	6	K.FVESILSNNTTDDHC[+71.037]QEFVNQK.G		C[+71]	880.409	3	2639.21	2639.2	0	3.1	859	Specific	158.87	158.87	158.87	5.45	54	>gi|768036765|ref|XP_011529057.1| PREDICTED: E3 ubiquitin-protein ligase HUWE1 isoform X6 [Homo sapiens]	92043	150508_NMooney_Jackson_RRV9_01.43120.43120.3	controllerType=0 controllerNumber=1 scan=43120	79.6218
33742:3	6	K.FVESILSNNTTDDHC[+71.037]QEFVNQK.G		C[+71]	880.407	3	2639.2	2639.2	0	0.3	859	Specific	164.76	164.76	164.76	6.16	54	>gi|768036765|ref|XP_011529057.1| PREDICTED: E3 ubiquitin-protein ligase HUWE1 isoform X6 [Homo sapiens]	92043	150508_NMooney_Jackson_RRV9_01.43190.43190.3	controllerType=0 controllerNumber=1 scan=43190	79.7324
28142:2	6	K.SILTLSHEPK.V			562.82	2	1124.63	1124.63	0	1.3	913	Specific	459.44	236.64	236.64	7.5	54	>gi|768036765|ref|XP_011529057.1| PREDICTED: E3 ubiquitin-protein ligase HUWE1 isoform X6 [Homo sapiens]	92043	150508_NMooney_Jackson_RRV9_01.36398.36398.2	controllerType=0 controllerNumber=1 scan=36398	68.6134
34241:2	6	K.Q[-17.027]IKPLLSASSR.L		Q[-17]	591.846	2	1182.68	1182.68	0	0.7	1131	Specific	193.34	120.2	120.2	4.44	54	>gi|768036765|ref|XP_011529057.1| PREDICTED: E3 ubiquitin-protein ligase HUWE1 isoform X6 [Homo sapiens]	92043	150508_NMooney_Jackson_RRV9_01.43799.43799.2	controllerType=0 controllerNumber=1 scan=43799	80.7403
36663:2	6	K.GLSWQPPPYTPTPR.F			798.913	2	1596.82	1596.82	0	0.7	1195	Specific	29.1	29.1	29.1	3.74	54	>gi|768036765|ref|XP_011529057.1| PREDICTED: E3 ubiquitin-protein ligase HUWE1 isoform X6 [Homo sapiens]	92043	150508_NMooney_Jackson_RRV9_01.46719.46719.2	controllerType=0 controllerNumber=1 scan=46719	85.6777
35784:3	6	K.MVNPTTVLESPHSLPAK.L			607.658	3	1820.96	1820.96	0	1.8	1292	Specific	153.82	153.82	153.82	5.19	54	>gi|768036765|ref|XP_011529057.1| PREDICTED: E3 ubiquitin-protein ligase HUWE1 isoform X6 [Homo sapiens]	92043	150508_NMooney_Jackson_RRV9_01.45682.45682.3	controllerType=0 controllerNumber=1 scan=45682	83.9603
33446:3	6	K.M[+15.995]VNPTTVLESPHSLPAK.L		M[+16]	612.99	3	1836.96	1836.95	0	1.8	1292	Specific	220.3	188.77	188.77	5.75	54	>gi|768036765|ref|XP_011529057.1| PREDICTED: E3 ubiquitin-protein ligase HUWE1 isoform X6 [Homo sapiens]	92043	150508_NMooney_Jackson_RRV9_01.42834.42834.3	controllerType=0 controllerNumber=1 scan=42834	79.1647
38906:3	6	R.REPQVNQQQLQQLMDM[+15.995]GFTR.E		M[+16]	821.736	3	2463.19	2463.19	0	2.7	1396	Specific	74.86	72.31	9.89	3.33	54	>gi|768036765|ref|XP_011529057.1| PREDICTED: E3 ubiquitin-protein ligase HUWE1 isoform X6 [Homo sapiens]	92043	150508_NMooney_Jackson_RRV9_01.49220.49220.3	controllerType=0 controllerNumber=1 scan=49220	88.9385
33298:3	6	R.REPQVNQQQLQQLM[+15.995]DM[+15.995]GFTR.E		M[+16]*2	827.067	3	2479.19	2479.18	0	1.9	1396	Specific	80.7	67.27	67.27	4.4	54	>gi|768036765|ref|XP_011529057.1| PREDICTED: E3 ubiquitin-protein ligase HUWE1 isoform X6 [Homo sapiens]	92043	150508_NMooney_Jackson_RRV9_01.42647.42647.3	controllerType=0 controllerNumber=1 scan=42647	78.8301
31368:2	6	R.DLSMSEEDQMMR.A			736.298	2	1471.59	1471.59	0	1.4	1449	Specific	29.39	29.39	29.39	2.84	54	>gi|768036765|ref|XP_011529057.1| PREDICTED: E3 ubiquitin-protein ligase HUWE1 isoform X6 [Homo sapiens]	92043	150508_NMooney_Jackson_RRV9_01.40316.40316.2	controllerType=0 controllerNumber=1 scan=40316	75.044
27477:2	6	R.DLSM[+15.995]SEEDQMMR.A		M[+16]	744.294	2	1487.58	1487.58	0	-0.4	1449	Specific	149.19	149.19	149.19	5.74	54	>gi|768036765|ref|XP_011529057.1| PREDICTED: E3 ubiquitin-protein ligase HUWE1 isoform X6 [Homo sapiens]	92043	150508_NMooney_Jackson_RRV9_01.35595.35595.2	controllerType=0 controllerNumber=1 scan=35595	67.2959
27456:2	6	R.DLSM[+15.995]SEEDQMMR.A		M[+16]	744.295	2	1487.58	1487.58	0	1.4	1449	Specific	177.49	111.35	111.35	4.96	54	>gi|768036765|ref|XP_011529057.1| PREDICTED: E3 ubiquitin-protein ligase HUWE1 isoform X6 [Homo sapiens]	92043	150508_NMooney_Jackson_RRV9_01.35567.35567.2	controllerType=0 controllerNumber=1 scan=35567	67.2478
37632:2	6	R.AIAMSLGQDIPMDQR.A			823.409	2	1645.81	1645.8	0	4.5	1461	Specific	131.58	131.58	131.58	4.38	54	>gi|768036765|ref|XP_011529057.1| PREDICTED: E3 ubiquitin-protein ligase HUWE1 isoform X6 [Homo sapiens]	92043	150508_NMooney_Jackson_RRV9_01.47813.47813.2	controllerType=0 controllerNumber=1 scan=47813	87.2365
34955:2	6	R.AIAMSLGQDIPM[+15.995]DQR.A		M[+16]	831.405	2	1661.8	1661.8	0	3.1	1461	Specific	166.8	145.6	145.6	5.23	54	>gi|768036765|ref|XP_011529057.1| PREDICTED: E3 ubiquitin-protein ligase HUWE1 isoform X6 [Homo sapiens]	92043	150508_NMooney_Jackson_RRV9_01.44680.44680.2	controllerType=0 controllerNumber=1 scan=44680	82.2848
34035:2	6	R.AIAM[+15.995]SLGQDIPMDQR.A		M[+16]	831.405	2	1661.8	1661.8	0	2.3	1461	Specific	202.92	89.17	89.17	4.36	54	>gi|768036765|ref|XP_011529057.1| PREDICTED: E3 ubiquitin-protein ligase HUWE1 isoform X6 [Homo sapiens]	92043	150508_NMooney_Jackson_RRV9_01.43542.43542.3	controllerType=0 controllerNumber=1 scan=43542	80.2719
25882:2	6	K.YLQSN[+0.984]SNNWR.W		N[+1]	641.794	2	1282.58	1282.58	0	-0.1	1692	Specific	133.16	133.16	5.14	2.75	54	>gi|768036765|ref|XP_011529057.1| PREDICTED: E3 ubiquitin-protein ligase HUWE1 isoform X6 [Homo sapiens]	92043	150508_NMooney_Jackson_RRV9_01.33480.33480.2	controllerType=0 controllerNumber=1 scan=33480	62.9589
25212:2	6	K.TLEESKEMDIK.R			661.829	2	1322.65	1322.65	0	-0.1	1786	Specific	181.32	82.45	82.45	2.55	54	>gi|768036765|ref|XP_011529057.1| PREDICTED: E3 ubiquitin-protein ligase HUWE1 isoform X6 [Homo sapiens]	92043	150508_NMooney_Jackson_RRV9_01.32497.32497.2	controllerType=0 controllerNumber=1 scan=32497	60.3978
28639:4	6	K.ENKGNDTPLALESTNTEKETSLEETK.I			720.352	4	2878.39	2878.38	0	1.8	1799	Specific	44.85	44.85	44.85	1.87	54	>gi|768036765|ref|XP_011529057.1| PREDICTED: E3 ubiquitin-protein ligase HUWE1 isoform X6 [Homo sapiens]	92043	150508_NMooney_Jackson_RRV9_01.37047.37047.2	controllerType=0 controllerNumber=1 scan=37047	69.9421
35742:2	6	K.YAMM[+15.995]FAELK.S		M[+16]	560.264	2	1119.52	1119.52	0	-0.2	1874	Specific	96.4	26.17	0	1.85	54	>gi|768036765|ref|XP_011529057.1| PREDICTED: E3 ubiquitin-protein ligase HUWE1 isoform X6 [Homo sapiens]	92043	150508_NMooney_Jackson_RRV9_01.45635.45635.2	controllerType=0 controllerNumber=1 scan=45635	83.9037
32793:2	6	R.EINYILR.V			460.764	2	920.52	920.52	0	0.2	1949	Specific	364.56	53.5	53.5	6.17	54	>gi|768036765|ref|XP_011529057.1| PREDICTED: E3 ubiquitin-protein ligase HUWE1 isoform X6 [Homo sapiens]	92043	150508_NMooney_Jackson_RRV9_01.42050.42050.2	controllerType=0 controllerNumber=1 scan=42050	77.9324
28797:2	6	R.GSGTASDDEFENLR.I			749.327	2	1497.65	1497.65	0	1.1	1985	Specific	446.36	306.21	306.21	7.58	54	>gi|768036765|ref|XP_011529057.1| PREDICTED: E3 ubiquitin-protein ligase HUWE1 isoform X6 [Homo sapiens]	92043	150508_NMooney_Jackson_RRV9_01.37236.37236.2	controllerType=0 controllerNumber=1 scan=37236	70.2415
27813:2	6	R.IKGPNAVQLVK.T			583.867	2	1166.73	1166.73	0	1	1999	Specific	280.58	170.42	170.42	5.63	54	>gi|768036765|ref|XP_011529057.1| PREDICTED: E3 ubiquitin-protein ligase HUWE1 isoform X6 [Homo sapiens]	92043	150508_NMooney_Jackson_RRV9_01.35986.35986.2	controllerType=0 controllerNumber=1 scan=35986	67.8467
38701:3	6	K.TTPLKPSPLPVIPDTIK.E			606.366	3	1817.08	1817.08	0	2.2	2010	Specific	65.38	65.38	65.38	3.89	54	>gi|768036765|ref|XP_011529057.1| PREDICTED: E3 ubiquitin-protein ligase HUWE1 isoform X6 [Homo sapiens]	92043	150508_NMooney_Jackson_RRV9_01.48998.48998.3	controllerType=0 controllerNumber=1 scan=48998	88.6904
37200:3	6	K.SDPKPGVM[+15.995]TQEVGQLLQDM[+15.995]GDDVYQQYR.S		M[+16]*2	1077.17	3	3229.49	3229.48	0	3.4	2047	Specific	54.28	54.28	54.28	1.84	54	>gi|768036765|ref|XP_011529057.1| PREDICTED: E3 ubiquitin-protein ligase HUWE1 isoform X6 [Homo sapiens]	92043	150508_NMooney_Jackson_RRV9_01.47329.47329.3	controllerType=0 controllerNumber=1 scan=47329	86.5869
34303:2	6	R.LLAELVR.S			407.264	2	813.52	813.519	0	0.6	2156	Specific	260.84	57.36	57.36	5.39	54	>gi|768036765|ref|XP_011529057.1| PREDICTED: E3 ubiquitin-protein ligase HUWE1 isoform X6 [Homo sapiens]	92043	150508_NMooney_Jackson_RRV9_01.43881.43881.2	controllerType=0 controllerNumber=1 scan=43881	80.9045
25460:2	6	K.KGLVN[+0.984]DLAR.V		N[+1]	493.785	2	986.563	986.563	0	0.1	2301	Specific	267.25	93.36	93.36	5.27	54	>gi|768036765|ref|XP_011529057.1| PREDICTED: E3 ubiquitin-protein ligase HUWE1 isoform X6 [Homo sapiens]	92043	150508_NMooney_Jackson_RRV9_01.32886.32886.2	controllerType=0 controllerNumber=1 scan=32886	61.5055
32069:2	6	R.IVNQPSSLFGSK.S			638.85	2	1276.69	1276.69	0	3.1	2338	Specific	226.73	3.22	3.22	4.5	54	>gi|768036765|ref|XP_011529057.1| PREDICTED: E3 ubiquitin-protein ligase HUWE1 isoform X6 [Homo sapiens]	92043	150508_NMooney_Jackson_RRV9_01.41171.41171.2	controllerType=0 controllerNumber=1 scan=41171	76.5075
32095:2	6	R.IVNQPSSLFGSK.S			638.85	2	1276.69	1276.69	0	1.8	2338	Specific	384.37	144.59	144.59	7.58	54	>gi|768036765|ref|XP_011529057.1| PREDICTED: E3 ubiquitin-protein ligase HUWE1 isoform X6 [Homo sapiens]	92043	150508_NMooney_Jackson_RRV9_01.41203.41203.2	controllerType=0 controllerNumber=1 scan=41203	76.5488
25641:2	6	R.DGGSGNSTIIVSR.S			631.821	2	1262.64	1262.63	0	1.3	2441	Specific	351.62	155	155	7.5	54	>gi|768036765|ref|XP_011529057.1| PREDICTED: E3 ubiquitin-protein ligase HUWE1 isoform X6 [Homo sapiens]	92043	150508_NMooney_Jackson_RRV9_01.33149.33149.2	controllerType=0 controllerNumber=1 scan=33149	62.1844
33646:2	6	R.QPNPPLILQR.L			588.349	2	1175.69	1175.69	0	0.6	2652	Specific	304.72	159.23	159.23	6.92	54	>gi|768036765|ref|XP_011529057.1| PREDICTED: E3 ubiquitin-protein ligase HUWE1 isoform X6 [Homo sapiens]	92043	150508_NMooney_Jackson_RRV9_01.43080.43080.2	controllerType=0 controllerNumber=1 scan=43080	79.5639
34259:3	6	R.LLVGNDDVHIIAR.S			478.94	3	1434.81	1434.81	0	0.3	2688	Specific	448.62	287.21	287.21	8.46	54	>gi|768036765|ref|XP_011529057.1| PREDICTED: E3 ubiquitin-protein ligase HUWE1 isoform X6 [Homo sapiens]	92043	150508_NMooney_Jackson_RRV9_01.43824.43824.3	controllerType=0 controllerNumber=1 scan=43824	80.7919
34908:3	6	R.LLVGN[+0.984]DDVHIIAR.S		N[+1]	479.269	3	1435.79	1435.79	0	0.9	2688	Specific	181.57	106.07	106.07	5.19	54	>gi|768036765|ref|XP_011529057.1| PREDICTED: E3 ubiquitin-protein ligase HUWE1 isoform X6 [Homo sapiens]	92043	150508_NMooney_Jackson_RRV9_01.44625.44625.3	controllerType=0 controllerNumber=1 scan=44625	82.1992
27552:2	6	R.AGSSTPGDAPPAVAEVQGR.S			883.938	2	1766.87	1766.87	0	1.3	2967	Specific	102.17	102.17	102.17	6.26	54	>gi|768036765|ref|XP_011529057.1| PREDICTED: E3 ubiquitin-protein ligase HUWE1 isoform X6 [Homo sapiens]	92043	150508_NMooney_Jackson_RRV9_01.35679.35679.2	controllerType=0 controllerNumber=1 scan=35679	67.4144
27556:2	6	R.AGSSTPGDAPPAVAEVQGR.S			883.938	2	1766.87	1766.87	0	0.8	2967	Specific	293.12	232.71	232.71	8.3	54	>gi|768036765|ref|XP_011529057.1| PREDICTED: E3 ubiquitin-protein ligase HUWE1 isoform X6 [Homo sapiens]	92043	150508_NMooney_Jackson_RRV9_01.35684.35684.2	controllerType=0 controllerNumber=1 scan=35684	67.4207
23216:2	6	R.SDGSGESAQPPEDSSPPASSESSSTR.D			1268.53	2	2536.06	2536.06	0	0.4	2986	Specific	298.23	298.23	298.23	7.75	54	>gi|768036765|ref|XP_011529057.1| PREDICTED: E3 ubiquitin-protein ligase HUWE1 isoform X6 [Homo sapiens]	92043	150508_NMooney_Jackson_RRV9_01.29568.29568.2	controllerType=0 controllerNumber=1 scan=29568	52.7678
23219:2	6	R.SDGSGESAQPPEDSSPPASSESSSTR.D			1268.53	2	2536.06	2536.06	0	0.9	2986	Specific	403.34	392.84	392.84	9.66	54	>gi|768036765|ref|XP_011529057.1| PREDICTED: E3 ubiquitin-protein ligase HUWE1 isoform X6 [Homo sapiens]	92043	150508_NMooney_Jackson_RRV9_01.29574.29574.2	controllerType=0 controllerNumber=1 scan=29574	52.7898
29451:2	6	R.SSESELC[+71.037]IETPK.L		C[+71]	697.33	2	1393.65	1393.65	0	0.7	3299	Specific	283.17	179.42	179.42	7.14	54	>gi|768036765|ref|XP_011529057.1| PREDICTED: E3 ubiquitin-protein ligase HUWE1 isoform X6 [Homo sapiens]	92043	150508_NMooney_Jackson_RRV9_01.38039.38039.2	controllerType=0 controllerNumber=1 scan=38039	71.6552
29410:2	6	R.SSESELC[+71.037]IETPK.L		C[+71]	697.331	2	1393.65	1393.65	0	1.9	3299	Specific	358.79	247.68	247.68	7.63	54	>gi|768036765|ref|XP_011529057.1| PREDICTED: E3 ubiquitin-protein ligase HUWE1 isoform X6 [Homo sapiens]	92043	150508_NMooney_Jackson_RRV9_01.37983.37983.2	controllerType=0 controllerNumber=1 scan=37983	71.5287
33613:2	6	R.TNIFQIQR.S			510.286	2	1019.56	1019.56	0	0.5	3364	Specific	305.38	79.9	79.9	6.47	54	>gi|768036765|ref|XP_011529057.1| PREDICTED: E3 ubiquitin-protein ligase HUWE1 isoform X6 [Homo sapiens]	92043	150508_NMooney_Jackson_RRV9_01.43040.43040.2	controllerType=0 controllerNumber=1 scan=43040	79.501
29776:2	6	R.AQC[+71.037]ETLSPDGLPEEQPQTTK.L		C[+71]	1122.03	2	2243.05	2243.05	0	2.2	3722	Specific	53.42	53.42	53.42	5.29	54	>gi|768036765|ref|XP_011529057.1| PREDICTED: E3 ubiquitin-protein ligase HUWE1 isoform X6 [Homo sapiens]	92043	150508_NMooney_Jackson_RRV9_01.38420.38420.2	controllerType=0 controllerNumber=1 scan=38420	72.1939
33727:2	6	R.FDM[+15.995]AENVVIVASQK.R		M[+16]	783.896	2	1566.79	1566.78	0	1.5	3750	Specific	164.71	154.89	154.89	5.72	54	>gi|768036765|ref|XP_011529057.1| PREDICTED: E3 ubiquitin-protein ligase HUWE1 isoform X6 [Homo sapiens]	92043	150508_NMooney_Jackson_RRV9_01.43174.43174.2	controllerType=0 controllerNumber=1 scan=43174	79.7171
33338:2	6	R.ELQLPSM[+15.995]SM[+15.995]LTSK.T		M[+16]*2	748.872	2	1496.74	1496.73	0	1.6	3770	Specific	162.78	69.67	69.67	4.52	54	>gi|768036765|ref|XP_011529057.1| PREDICTED: E3 ubiquitin-protein ligase HUWE1 isoform X6 [Homo sapiens]	92043	150508_NMooney_Jackson_RRV9_01.42698.42698.2	controllerType=0 controllerNumber=1 scan=42698	78.9384
33403:2	6	R.ELQLPSM[+15.995]SM[+15.995]LTSK.T		M[+16]*2	748.872	2	1496.74	1496.73	0	2.5	3770	Specific	267.68	93.06	93.06	6.39	54	>gi|768036765|ref|XP_011529057.1| PREDICTED: E3 ubiquitin-protein ligase HUWE1 isoform X6 [Homo sapiens]	92043	150508_NMooney_Jackson_RRV9_01.42779.42779.2	controllerType=0 controllerNumber=1 scan=42779	79.0693
32581:2	6	R.LGSSGLGSASSIQAAVR.Q			780.922	2	1560.84	1560.83	0	1.7	3816	Specific	219.44	170.1	170.1	5.93	54	>gi|768036765|ref|XP_011529057.1| PREDICTED: E3 ubiquitin-protein ligase HUWE1 isoform X6 [Homo sapiens]	92043	150508_NMooney_Jackson_RRV9_01.41799.41799.2	controllerType=0 controllerNumber=1 scan=41799	77.5295
27703:3	6	R.REESPMDVDQPSPSAQDTQSIASDGTPQGEK.E			1096.49	3	3287.46	3287.46	0	0.4	3871	Specific	25.9	25.9	25.9	3.67	54	>gi|768036765|ref|XP_011529057.1| PREDICTED: E3 ubiquitin-protein ligase HUWE1 isoform X6 [Homo sapiens]	92043	150508_NMooney_Jackson_RRV9_01.35859.35859.3	controllerType=0 controllerNumber=1 scan=35859	67.6751
27722:3	6	R.REESPMDVDQPSPSAQDTQSIASDGTPQGEK.E			1096.49	3	3287.46	3287.46	0	0.8	3871	Specific	140.2	140.2	140.2	5.92	54	>gi|768036765|ref|XP_011529057.1| PREDICTED: E3 ubiquitin-protein ligase HUWE1 isoform X6 [Homo sapiens]	92043	150508_NMooney_Jackson_RRV9_01.35881.35881.3	controllerType=0 controllerNumber=1 scan=35881	67.7015
25743:3	6	R.REESPM[+15.995]DVDQPSPSAQDTQSIASDGTPQGEK.E		M[+16]	1101.82	3	3303.46	3303.46	0	0.1	3871	Specific	583.46	563.98	563.98	10.26	54	>gi|768036765|ref|XP_011529057.1| PREDICTED: E3 ubiquitin-protein ligase HUWE1 isoform X6 [Homo sapiens]	92043	150508_NMooney_Jackson_RRV9_01.33291.33291.3	controllerType=0 controllerNumber=1 scan=33291	62.5225
36818:2	6	R.TVLNQILR.Q			478.798	2	956.589	956.589	0	0.7	4030	Specific	350.21	25.03	25.03	4.92	54	>gi|768036765|ref|XP_011529057.1| PREDICTED: E3 ubiquitin-protein ligase HUWE1 isoform X6 [Homo sapiens]	92043	150508_NMooney_Jackson_RRV9_01.46903.46903.2	controllerType=0 controllerNumber=1 scan=46903	85.9735
33489:2	6	R.VLDFDVK.R			418.232	2	835.456	835.456	0	0.2	4057	Specific	295.03	79.43	79.43	5.98	54	>gi|768036765|ref|XP_011529057.1| PREDICTED: E3 ubiquitin-protein ligase HUWE1 isoform X6 [Homo sapiens]	92043	150508_NMooney_Jackson_RRV9_01.42890.42890.2	controllerType=0 controllerNumber=1 scan=42890	79.2625
24051:3	6	R.RDHVFEDSYR.E			441.874	3	1323.61	1323.61	0	-0.2	4089	Specific	121.6	54.19	54.19	1.46	54	>gi|768036765|ref|XP_011529057.1| PREDICTED: E3 ubiquitin-protein ligase HUWE1 isoform X6 [Homo sapiens]	92043	150508_NMooney_Jackson_RRV9_01.30788.30788.3	controllerType=0 controllerNumber=1 scan=30788	55.9883
39427:2	6	R.EWYMIISR.E			549.277	2	1097.55	1097.54	0	2.3	4130	Specific	377.98	157.21	157.21	6.55	54	>gi|768036765|ref|XP_011529057.1| PREDICTED: E3 ubiquitin-protein ligase HUWE1 isoform X6 [Homo sapiens]	92043	150508_NMooney_Jackson_RRV9_01.49797.49797.2	controllerType=0 controllerNumber=1 scan=49797	89.6127
39511:2	6	R.EM[+15.995]FNPM[+15.995]YALFR.T		M[+16]*2	725.829	2	1450.65	1450.65	0	1.3	4138	Specific	190.09	101.31	101.31	4.57	54	>gi|768036765|ref|XP_011529057.1| PREDICTED: E3 ubiquitin-protein ligase HUWE1 isoform X6 [Homo sapiens]	92043	150508_NMooney_Jackson_RRV9_01.49887.49887.2	controllerType=0 controllerNumber=1 scan=49887	89.7008
39315:2	6	K.VPLQGFAALEGM[+15.995]N[+0.984]GIQK.F		M[+16], N[+1]	895.462	2	1789.92	1789.92	0	0.8	4372	Specific	188.64	140.08	140.08	5.42	54	>gi|768036765|ref|XP_011529057.1| PREDICTED: E3 ubiquitin-protein ligase HUWE1 isoform X6 [Homo sapiens]	92043	150508_NMooney_Jackson_RRV9_01.49669.49669.2	controllerType=0 controllerNumber=1 scan=49669	89.4605
24727:2	7	K.GSC[+71.037]GIGGGIGGGSSR.I		C[+71]	646.804	2	1292.6	1292.6	0	0.4	16	Specific	376.29	217.44	217.44	7.69	29	>gi|15431310|ref|NP_000517.2| keratin, type I cytoskeletal 14 [Homo sapiens]	74626	150508_NMooney_Jackson_RRV9_01.31785.31785.2	controllerType=0 controllerNumber=1 scan=31785	58.5484
25794:2	7	R.ISSVLAGGSC[+71.037]R.A		C[+71]	560.793	2	1120.58	1120.58	0	0.5	31	Specific	385.09	149.19	149.19	7.16	29	>gi|15431310|ref|NP_000517.2| keratin, type I cytoskeletal 14 [Homo sapiens]	74626	150508_NMooney_Jackson_RRV9_01.33361.33361.2	controllerType=0 controllerNumber=1 scan=33361	62.6824
26159:2	7	R.APSTYGGGLSVSSSR.F			713.353	2	1425.7	1425.7	0	0.9	42	Specific	172.06	110.02	110.02	5.19	29	>gi|15431310|ref|NP_000517.2| keratin, type I cytoskeletal 14 [Homo sapiens]	74626	150508_NMooney_Jackson_RRV9_01.33868.33868.2	controllerType=0 controllerNumber=1 scan=33868	63.842
26431:2	7	R.APSTYGGGLSVSSSR.F			713.352	2	1425.7	1425.7	0	0.1	42	Specific	391.17	281.95	281.95	7.91	29	>gi|15431310|ref|NP_000517.2| keratin, type I cytoskeletal 14 [Homo sapiens]	74626	150508_NMooney_Jackson_RRV9_01.34235.34235.2	controllerType=0 controllerNumber=1 scan=34235	64.6042
28344:2	7	R.ALEEANADLEVK.I			651.333	2	1301.66	1301.66	0	0.1	135	Specific	291.45	137.39	137.39	7.33	29	>gi|15431310|ref|NP_000517.2| keratin, type I cytoskeletal 14 [Homo sapiens]	74626	150508_NMooney_Jackson_RRV9_01.36631.36631.2	controllerType=0 controllerNumber=1 scan=36631	68.9631
29288:2	7	R.ALEEAN[+0.984]ADLEVK.I		N[+1]	651.826	2	1302.64	1302.64	0	1	135	Specific	103.04	28.05	28.05	2.51	29	>gi|15431310|ref|NP_000517.2| keratin, type I cytoskeletal 14 [Homo sapiens]	74626	150508_NMooney_Jackson_RRV9_01.37838.37838.4	controllerType=0 controllerNumber=1 scan=37838	71.2718
29350:2	7	R.ALEEAN[+0.984]ADLEVK.I		N[+1]	651.825	2	1302.64	1302.64	0	-0.2	135	Specific	258.55	169.9	169.9	7.06	29	>gi|15431310|ref|NP_000517.2| keratin, type I cytoskeletal 14 [Homo sapiens]	74626	150508_NMooney_Jackson_RRV9_01.37909.37909.2	controllerType=0 controllerNumber=1 scan=37909	71.384
28311:2	7	R.ALEEAN[+0.984]ADLEVK.I		N[+1]	651.824	2	1302.64	1302.64	0	-1.5	135	Specific	339.81	193.98	193.98	6.42	29	>gi|15431310|ref|NP_000517.2| keratin, type I cytoskeletal 14 [Homo sapiens]	74626	150508_NMooney_Jackson_RRV9_01.36594.36594.2	controllerType=0 controllerNumber=1 scan=36594	68.9154
25105:2	7	K.IRDWYQR.Q			518.77	2	1036.53	1036.53	0	-0.2	147	Specific	211.34	21.06	21.06	0.82	29	>gi|15431310|ref|NP_000517.2| keratin, type I cytoskeletal 14 [Homo sapiens]	74626	150508_NMooney_Jackson_RRV9_01.32348.32348.2	controllerType=0 controllerNumber=1 scan=32348	60.0332
28991:2	7	K.DYSPYFK.T			460.214	2	919.42	919.42	0	0.7	161	Specific	348.79	116.89	116.89	6.34	29	>gi|15431310|ref|NP_000517.2| keratin, type I cytoskeletal 14 [Homo sapiens]	74626	150508_NMooney_Jackson_RRV9_01.37481.37481.2	controllerType=0 controllerNumber=1 scan=37481	70.7146
27259:2	7	R.TKYETELNLR.M			633.839	2	1266.67	1266.67	0	1.1	202	Specific	242.66	90.37	90.37	4.58	29	>gi|15431310|ref|NP_000517.2| keratin, type I cytoskeletal 14 [Homo sapiens]	74626	150508_NMooney_Jackson_RRV9_01.35317.35317.2	controllerType=0 controllerNumber=1 scan=35317	66.7651
29053:2	7	K.YETELNLR.M			519.267	2	1037.53	1037.53	0	0.3	204	Specific	296.05	48.78	48.78	5.15	29	>gi|15431310|ref|NP_000517.2| keratin, type I cytoskeletal 14 [Homo sapiens]	74626	150508_NMooney_Jackson_RRV9_01.37554.37554.2	controllerType=0 controllerNumber=1 scan=37554	70.814
30553:2	7	R.M[+15.995]SVEADINGLR.R		M[+16]	610.801	2	1220.59	1220.59	0	0.8	212	Specific	340.64	186.27	186.27	7.12	29	>gi|15431310|ref|NP_000517.2| keratin, type I cytoskeletal 14 [Homo sapiens]	74626	150508_NMooney_Jackson_RRV9_01.39362.39362.2	controllerType=0 controllerNumber=1 scan=39362	73.6399
28317:2	7	R.M[+15.995]SVEADIN[+0.984]GLR.R		M[+16], N[+1]	611.293	2	1221.58	1221.58	0	1.4	212	Specific	325	203.77	203.77	7.17	29	>gi|15431310|ref|NP_000517.2| keratin, type I cytoskeletal 14 [Homo sapiens]	74626	150508_NMooney_Jackson_RRV9_01.36601.36601.2	controllerType=0 controllerNumber=1 scan=36601	68.9216
31796:2	7	R.M[+15.995]SVEADIN[+0.984]GLR.R		M[+16], N[+1]	611.294	2	1221.58	1221.58	0	1.5	212	Specific	429.49	202.22	202.22	7.22	29	>gi|15431310|ref|NP_000517.2| keratin, type I cytoskeletal 14 [Homo sapiens]	74626	150508_NMooney_Jackson_RRV9_01.40842.40842.2	controllerType=0 controllerNumber=1 scan=40842	75.9685
31686:2	7	R.MSVEADIN[+0.984]GLRR.V		N[+1]	681.347	2	1361.69	1361.68	0	1.9	212	Specific	86.53	42.25	42.25	1.85	29	>gi|15431310|ref|NP_000517.2| keratin, type I cytoskeletal 14 [Homo sapiens]	74626	150508_NMooney_Jackson_RRV9_01.40698.40698.2	controllerType=0 controllerNumber=1 scan=40698	75.6636
28439:3	7	R.MSVEADIN[+0.984]GLRR.V		N[+1]	454.566	3	1361.68	1361.68	0	-1.1	212	Specific	106.1	83.36	83.36	1.82	29	>gi|15431310|ref|NP_000517.2| keratin, type I cytoskeletal 14 [Homo sapiens]	74626	150508_NMooney_Jackson_RRV9_01.36760.36760.3	controllerType=0 controllerNumber=1 scan=36760	69.2382
25898:2	7	R.M[+15.995]SVEADIN[+0.984]GLRR.V		M[+16], N[+1]	689.342	2	1377.68	1377.68	0	-1.1	212	Specific	117.5	40.21	40.21	1.18	29	>gi|15431310|ref|NP_000517.2| keratin, type I cytoskeletal 14 [Homo sapiens]	74626	150508_NMooney_Jackson_RRV9_01.33502.33502.2	controllerType=0 controllerNumber=1 scan=33502	63.0067
32975:2	7	R.RVLDELTLAR.A			593.352	2	1185.7	1185.69	0	1.2	223	Specific	439.71	162.88	162.88	6.69	29	>gi|15431310|ref|NP_000517.2| keratin, type I cytoskeletal 14 [Homo sapiens]	74626	150508_NMooney_Jackson_RRV9_01.42271.42271.2	controllerType=0 controllerNumber=1 scan=42271	78.288
33558:2	7	R.VLDELTLAR.A			515.3	2	1029.59	1029.59	0	-0.4	224	Specific	285.26	41.4	41.4	5.15	29	>gi|15431310|ref|NP_000517.2| keratin, type I cytoskeletal 14 [Homo sapiens]	74626	150508_NMooney_Jackson_RRV9_01.42975.42975.2	controllerType=0 controllerNumber=1 scan=42975	79.414
34804:2	7	R.VLDELTLAR.A			515.301	2	1029.59	1029.59	0	0.4	224	Specific	468.28	234.53	234.53	7.52	29	>gi|15431310|ref|NP_000517.2| keratin, type I cytoskeletal 14 [Homo sapiens]	74626	150508_NMooney_Jackson_RRV9_01.44503.44503.2	controllerType=0 controllerNumber=1 scan=44503	81.9928
33813:4	7	K.NHEEEMNALRGQVGGDVNVEM[+15.995]DAAPGVDLSR.I		M[+16]	832.136	4	3325.52	3325.52	0	1.3	252	Specific	85.34	51.56	43.45	2.47	29	>gi|15431310|ref|NP_000517.2| keratin, type I cytoskeletal 14 [Homo sapiens]	74626	150508_NMooney_Jackson_RRV9_01.43272.43272.4	controllerType=0 controllerNumber=1 scan=43272	79.8499
35071:2	7	R.GQVGGDVNVEMDAAPGVDLSR.I			1043.5	2	2085.99	2085.99	0	0.7	262	Specific	71.11	71.11	71.11	4.05	29	>gi|15431310|ref|NP_000517.2| keratin, type I cytoskeletal 14 [Homo sapiens]	74626	150508_NMooney_Jackson_RRV9_01.44821.44821.2	controllerType=0 controllerNumber=1 scan=44821	82.5111
35549:2	7	R.GQVGGDVNVEMDAAPGVDLSR.I			1043.5	2	2085.99	2085.99	0	1.7	262	Specific	222.35	222.35	222.35	6.79	29	>gi|15431310|ref|NP_000517.2| keratin, type I cytoskeletal 14 [Homo sapiens]	74626	150508_NMooney_Jackson_RRV9_01.45405.45405.2	controllerType=0 controllerNumber=1 scan=45405	83.5135
32140:2	7	R.GQVGGDVNVEM[+15.995]DAAPGVDLSR.I		M[+16]	1051.5	2	2101.99	2101.98	0	4.7	262	Specific	371.82	316.95	316.95	7	29	>gi|15431310|ref|NP_000517.2| keratin, type I cytoskeletal 14 [Homo sapiens]	74626	150508_NMooney_Jackson_RRV9_01.41256.41256.2	controllerType=0 controllerNumber=1 scan=41256	76.6214
32133:2	7	R.GQVGGDVNVEM[+15.995]DAAPGVDLSR.I		M[+16]	1051.5	2	2101.99	2101.98	0	5.1	262	Specific	398.18	314.68	314.68	7.71	29	>gi|15431310|ref|NP_000517.2| keratin, type I cytoskeletal 14 [Homo sapiens]	74626	150508_NMooney_Jackson_RRV9_01.41248.41248.2	controllerType=0 controllerNumber=1 scan=41248	76.6079
31434:2	7	R.GQVGGDVN[+0.984]VEM[+15.995]DAAPGVDLSR.I		M[+16], N[+1]	1052	2	2102.98	2102.97	0	8.4	262	Specific	194.93	160.92	160.92	4.1	29	>gi|15431310|ref|NP_000517.2| keratin, type I cytoskeletal 14 [Homo sapiens]	74626	150508_NMooney_Jackson_RRV9_01.40402.40402.2	controllerType=0 controllerNumber=1 scan=40402	75.2006
39663:2	7	K.DAEEWFFTK.T			586.767	2	1172.53	1172.53	0	0.2	301	Specific	395.04	195.42	195.42	7.21	29	>gi|15431310|ref|NP_000517.2| keratin, type I cytoskeletal 14 [Homo sapiens]	74626	150508_NMooney_Jackson_RRV9_01.50048.50048.2	controllerType=0 controllerNumber=1 scan=50048	89.8707
27472:3	7	K.TEELNREVATNSELVQSGK.S			702.023	3	2104.05	2104.05	0	1.1	310	Specific	197.04	175.52	175.52	5.92	29	>gi|15431310|ref|NP_000517.2| keratin, type I cytoskeletal 14 [Homo sapiens]	74626	150508_NMooney_Jackson_RRV9_01.35589.35589.3	controllerType=0 controllerNumber=1 scan=35589	67.2891
29153:3	7	K.TEELNREVATN[+0.984]SELVQSGK.S		N[+1]	702.35	3	2105.04	2105.04	0	0	310	Specific	44.88	44.88	31.8	2.98	29	>gi|15431310|ref|NP_000517.2| keratin, type I cytoskeletal 14 [Homo sapiens]	74626	150508_NMooney_Jackson_RRV9_01.37681.37681.3	controllerType=0 controllerNumber=1 scan=37681	71.0206
30520:2	7	K.TEELN[+0.984]REVATNSELVQSGK.S		N[+1]	1053.02	2	2105.04	2105.04	0	1.3	310	Specific	162.41	137.58	111.44	5.24	29	>gi|15431310|ref|NP_000517.2| keratin, type I cytoskeletal 14 [Homo sapiens]	74626	150508_NMooney_Jackson_RRV9_01.39327.39327.2	controllerType=0 controllerNumber=1 scan=39327	73.5941
27028:3	7	K.TEELNREVATN[+0.984]SELVQSGK.S		N[+1]	702.35	3	2105.04	2105.04	0	0.4	310	Specific	446.99	421.42	292.66	8.77	29	>gi|15431310|ref|NP_000517.2| keratin, type I cytoskeletal 14 [Homo sapiens]	74626	150508_NMooney_Jackson_RRV9_01.35008.35008.3	controllerType=0 controllerNumber=1 scan=35008	66.1145
24794:2	7	R.EVATNSELVQSGK.S			681.349	2	1361.69	1361.69	0	0.6	316	Specific	649.35	468.41	468.41	11.27	29	>gi|15431310|ref|NP_000517.2| keratin, type I cytoskeletal 14 [Homo sapiens]	74626	150508_NMooney_Jackson_RRV9_01.31904.31904.2	controllerType=0 controllerNumber=1 scan=31904	58.9393
26693:2	7	R.EVATN[+0.984]SELVQSGK.S		N[+1]	681.842	2	1362.68	1362.67	0	1.4	316	Specific	102.65	46.85	46.85	2.84	29	>gi|15431310|ref|NP_000517.2| keratin, type I cytoskeletal 14 [Homo sapiens]	74626	150508_NMooney_Jackson_RRV9_01.34577.34577.2	controllerType=0 controllerNumber=1 scan=34577	65.2737
25039:2	7	R.EVATN[+0.984]SELVQSGK.S		N[+1]	681.841	2	1362.68	1362.67	0	0.4	316	Specific	419.41	232.66	232.66	7.55	29	>gi|15431310|ref|NP_000517.2| keratin, type I cytoskeletal 14 [Homo sapiens]	74626	150508_NMooney_Jackson_RRV9_01.32253.32253.2	controllerType=0 controllerNumber=1 scan=32253	59.7961
24047:2	7	K.SEISELRR.T			495.273	2	989.538	989.537	0	1	329	Specific	358.73	28.98	28.98	4.04	29	>gi|15431310|ref|NP_000517.2| keratin, type I cytoskeletal 14 [Homo sapiens]	74626	150508_NMooney_Jackson_RRV9_01.30781.30781.2	controllerType=0 controllerNumber=1 scan=30781	55.9671
23858:2	7	K.SEISELRR.T			495.274	2	989.54	989.537	0	2.7	329	Specific	379.21	31.55	31.55	4.15	29	>gi|15431310|ref|NP_000517.2| keratin, type I cytoskeletal 14 [Homo sapiens]	74626	150508_NMooney_Jackson_RRV9_01.30502.30502.2	controllerType=0 controllerNumber=1 scan=30502	55.2052
27096:2	7	K.ASLENSLEETK.G			610.804	2	1220.6	1220.6	0	0.6	353	Specific	395.4	143.34	143.34	7.16	29	>gi|15431310|ref|NP_000517.2| keratin, type I cytoskeletal 14 [Homo sapiens]	74626	150508_NMooney_Jackson_RRV9_01.35101.35101.2	controllerType=0 controllerNumber=1 scan=35101	66.3413
28906:3	7	K.TRLEQEIATYR.R			460.581	3	1379.73	1379.73	0	-0.5	406	Specific	31.35	1.61	1.61	0.54	29	>gi|15431310|ref|NP_000517.2| keratin, type I cytoskeletal 14 [Homo sapiens]	74626	150508_NMooney_Jackson_RRV9_01.37372.37372.3	controllerType=0 controllerNumber=1 scan=37372	70.5063
28126:3	7	R.LLEGEDAHLSSSQFSSGSQSSR.D			770.362	3	2309.07	2309.06	0	3	418	Specific	688.75	681.56	681.56	12.58	29	>gi|15431310|ref|NP_000517.2| keratin, type I cytoskeletal 14 [Homo sapiens]	74626	150508_NMooney_Jackson_RRV9_01.36375.36375.3	controllerType=0 controllerNumber=1 scan=36375	68.5521
30190:2	8	R.SFSTASAITPSVSR.T			705.865	2	1410.72	1410.72	0	0.5	16	Specific	91.27	52.98	52.98	4.15	27	>gi|119395754|ref|NP_000415.2| keratin, type II cytoskeletal 5 [Homo sapiens]	57877	150508_NMooney_Jackson_RRV9_01.38934.38934.2	controllerType=0 controllerNumber=1 scan=38934	73.0102
24321:2	8	R.TSFTSVSR.S			442.728	2	884.448	884.447	0	0.6	30	Specific	296.89	100.22	100.22	5.74	27	>gi|119395754|ref|NP_000415.2| keratin, type II cytoskeletal 5 [Homo sapiens]	57877	150508_NMooney_Jackson_RRV9_01.31162.31162.3	controllerType=0 controllerNumber=1 scan=31162	56.8702
24166:2	8	R.TSFTSVSR.S			442.727	2	884.447	884.447	0	-0.5	30	Specific	324.14	122.03	122.03	6.64	27	>gi|119395754|ref|NP_000415.2| keratin, type II cytoskeletal 5 [Homo sapiens]	57877	150508_NMooney_Jackson_RRV9_01.30953.30953.2	controllerType=0 controllerNumber=1 scan=30953	56.3901
27541:2	8	R.SLYNLGGSK.R			469.751	2	938.495	938.494	0	0.7	64	Specific	309.49	96.15	96.15	6.5	27	>gi|119395754|ref|NP_000415.2| keratin, type II cytoskeletal 5 [Homo sapiens]	57877	150508_NMooney_Jackson_RRV9_01.35670.35670.2	controllerType=0 controllerNumber=1 scan=35670	67.4055
29178:2	8	R.ISISTSGGSFR.N			556.291	2	1111.58	1111.57	0	1	74	Specific	682.58	373.05	373.05	11.12	27	>gi|119395754|ref|NP_000415.2| keratin, type II cytoskeletal 5 [Homo sapiens]	57877	150508_NMooney_Jackson_RRV9_01.37713.37713.2	controllerType=0 controllerNumber=1 scan=37713	71.085
33882:2	8	K.WTLLQEQGTK.T			602.323	2	1203.64	1203.64	0	2	200	Specific	75.04	26.22	26.22	2.12	27	>gi|119395754|ref|NP_000415.2| keratin, type II cytoskeletal 5 [Homo sapiens]	57877	150508_NMooney_Jackson_RRV9_01.43360.43360.2	controllerType=0 controllerNumber=1 scan=43360	79.9933
25680:2	8	R.RQLDSIVGER.G			586.823	2	1172.64	1172.64	0	1.2	228	Specific	268.33	68.65	68.65	4.78	27	>gi|119395754|ref|NP_000415.2| keratin, type II cytoskeletal 5 [Homo sapiens]	57877	150508_NMooney_Jackson_RRV9_01.33205.33205.2	controllerType=0 controllerNumber=1 scan=33205	62.3112
25728:2	8	R.RQLDSIVGER.G			586.824	2	1172.64	1172.64	0	2.4	228	Specific	376.09	170.54	170.54	5.88	27	>gi|119395754|ref|NP_000415.2| keratin, type II cytoskeletal 5 [Homo sapiens]	57877	150508_NMooney_Jackson_RRV9_01.33272.33272.2	controllerType=0 controllerNumber=1 scan=33272	62.4862
27510:2	8	R.QLDSIVGER.G			508.772	2	1016.54	1016.54	0	0.4	229	Specific	356.93	141.88	141.88	6.84	27	>gi|119395754|ref|NP_000415.2| keratin, type II cytoskeletal 5 [Homo sapiens]	57877	150508_NMooney_Jackson_RRV9_01.35634.35634.2	controllerType=0 controllerNumber=1 scan=35634	67.3541
38230:2	8	R.NMQDLVEDFK.N			619.791	2	1238.57	1238.57	0	1.6	246	Specific	397.63	206.01	206.01	7.27	27	>gi|119395754|ref|NP_000415.2| keratin, type II cytoskeletal 5 [Homo sapiens]	57877	150508_NMooney_Jackson_RRV9_01.48495.48495.2	controllerType=0 controllerNumber=1 scan=48495	88.1288
31966:2	8	R.NM[+15.995]QDLVEDFK.N		M[+16]	627.788	2	1254.57	1254.57	0	1.6	246	Specific	154.43	61.96	61.96	2.95	27	>gi|119395754|ref|NP_000415.2| keratin, type II cytoskeletal 5 [Homo sapiens]	57877	150508_NMooney_Jackson_RRV9_01.41055.41055.2	controllerType=0 controllerNumber=1 scan=41055	76.3567
39738:3	8	R.NMQDLVEDFKNKYEDEINK.R			791.375	3	2372.11	2372.11	0	1.3	246	Specific	264.82	209.78	209.78	5.97	27	>gi|119395754|ref|NP_000415.2| keratin, type II cytoskeletal 5 [Homo sapiens]	57877	150508_NMooney_Jackson_RRV9_01.50129.50129.3	controllerType=0 controllerNumber=1 scan=50129	89.9595
32237:2	8	K.RTTAENEFVMLK.K			719.873	2	1438.74	1438.74	0	1.7	265	Specific	100.17	1.01	1.01	1.47	27	>gi|119395754|ref|NP_000415.2| keratin, type II cytoskeletal 5 [Homo sapiens]	57877	150508_NMooney_Jackson_RRV9_01.41382.41382.2	controllerType=0 controllerNumber=1 scan=41382	76.8491
32248:2	8	K.RTTAENEFVMLK.K			719.873	2	1438.74	1438.74	0	1.9	265	Specific	270.83	124.89	124.89	5.65	27	>gi|119395754|ref|NP_000415.2| keratin, type II cytoskeletal 5 [Homo sapiens]	57877	150508_NMooney_Jackson_RRV9_01.41397.41397.2	controllerType=0 controllerNumber=1 scan=41397	76.8771
35778:2	8	R.TTAENEFVMLK.K			641.822	2	1282.64	1282.63	0	1.5	266	Specific	90.66	49.18	49.18	2.12	27	>gi|119395754|ref|NP_000415.2| keratin, type II cytoskeletal 5 [Homo sapiens]	57877	150508_NMooney_Jackson_RRV9_01.45674.45674.2	controllerType=0 controllerNumber=1 scan=45674	83.95
35764:2	8	R.TTAENEFVMLK.K			641.82	2	1282.63	1282.63	0	-1.1	266	Specific	148.74	95.38	95.38	4.09	27	>gi|119395754|ref|NP_000415.2| keratin, type II cytoskeletal 5 [Homo sapiens]	57877	150508_NMooney_Jackson_RRV9_01.45659.45659.4	controllerType=0 controllerNumber=1 scan=45659	83.9306
35674:2	8	R.TTAENEFVMLK.K			641.824	2	1282.64	1282.63	0	4.9	266	Specific	411.27	200.8	200.8	5.51	27	>gi|119395754|ref|NP_000415.2| keratin, type II cytoskeletal 5 [Homo sapiens]	57877	150508_NMooney_Jackson_RRV9_01.45561.45561.2	controllerType=0 controllerNumber=1 scan=45561	83.8159
32265:2	8	R.TTAENEFVM[+15.995]LK.K		M[+16]	649.819	2	1298.63	1298.63	0	1.3	266	Specific	332.38	196.74	196.74	7.15	27	>gi|119395754|ref|NP_000415.2| keratin, type II cytoskeletal 5 [Homo sapiens]	57877	150508_NMooney_Jackson_RRV9_01.41417.41417.2	controllerType=0 controllerNumber=1 scan=41417	76.9145
32149:2	8	R.TTAENEFVM[+15.995]LK.K		M[+16]	649.819	2	1298.63	1298.63	0	1	266	Specific	424.86	243.45	243.45	7.22	27	>gi|119395754|ref|NP_000415.2| keratin, type II cytoskeletal 5 [Homo sapiens]	57877	150508_NMooney_Jackson_RRV9_01.41268.41268.2	controllerType=0 controllerNumber=1 scan=41268	76.6427
30956:2	8	R.TTAEN[+0.984]EFVM[+15.995]LK.K		M[+16], N[+1]	650.311	2	1299.62	1299.61	0	1.2	266	Specific	171.13	20.85	20.85	1.86	27	>gi|119395754|ref|NP_000415.2| keratin, type II cytoskeletal 5 [Homo sapiens]	57877	150508_NMooney_Jackson_RRV9_01.39850.39850.2	controllerType=0 controllerNumber=1 scan=39850	74.4162
30862:2	8	R.TTAEN[+0.984]EFVM[+15.995]LK.K		M[+16], N[+1]	650.312	2	1299.62	1299.61	0	1.6	266	Specific	292.94	124.48	124.48	6.48	27	>gi|119395754|ref|NP_000415.2| keratin, type II cytoskeletal 5 [Homo sapiens]	57877	150508_NMooney_Jackson_RRV9_01.39738.39738.2	controllerType=0 controllerNumber=1 scan=39738	74.2549
24655:2	8	K.DVDAAYMNK.V			513.732	2	1026.46	1026.46	0	-0.1	278	Specific	278.17	55.47	55.47	5.44	27	>gi|119395754|ref|NP_000415.2| keratin, type II cytoskeletal 5 [Homo sapiens]	57877	150508_NMooney_Jackson_RRV9_01.31673.31673.2	controllerType=0 controllerNumber=1 scan=31673	58.2431
24758:2	8	K.DVDAAYMNK.V			513.732	2	1026.46	1026.46	0	0	278	Specific	351.5	68.44	68.44	6.33	27	>gi|119395754|ref|NP_000415.2| keratin, type II cytoskeletal 5 [Homo sapiens]	57877	150508_NMooney_Jackson_RRV9_01.31835.31835.2	controllerType=0 controllerNumber=1 scan=31835	58.6879
38785:2	8	K.VDALMDEINFM[+15.995]K.M		M[+16]	721.339	2	1441.67	1441.67	0	1	293	Specific	244.98	177.43	152.14	7.17	27	>gi|119395754|ref|NP_000415.2| keratin, type II cytoskeletal 5 [Homo sapiens]	57877	150508_NMooney_Jackson_RRV9_01.49087.49087.2	controllerType=0 controllerNumber=1 scan=49087	88.7926
34879:2	8	K.VDALM[+15.995]DEINFM[+15.995]K.M		M[+16]*2	729.338	2	1457.67	1457.66	0	2.2	293	Specific	283.06	196.32	196.32	6.72	27	>gi|119395754|ref|NP_000415.2| keratin, type II cytoskeletal 5 [Homo sapiens]	57877	150508_NMooney_Jackson_RRV9_01.44590.44590.2	controllerType=0 controllerNumber=1 scan=44590	82.1506
38128:3	8	K.M[+15.995]FFDAELSQMQTHVSDTSVVLSM[+15.995]DNNR.N		M[+16]*2	1045.47	3	3134.39	3134.39	0	1.6	305	Specific	19.61	19.61	19.61	2.56	27	>gi|119395754|ref|NP_000415.2| keratin, type II cytoskeletal 5 [Homo sapiens]	57877	150508_NMooney_Jackson_RRV9_01.48373.48373.3	controllerType=0 controllerNumber=1 scan=48373	87.9579
26251:2	8	R.TEAESWYQTK.Y			621.786	2	1242.56	1242.56	0	0.9	355	Specific	384.19	222.29	222.29	7.29	27	>gi|119395754|ref|NP_000415.2| keratin, type II cytoskeletal 5 [Homo sapiens]	57877	150508_NMooney_Jackson_RRV9_01.33992.33992.2	controllerType=0 controllerNumber=1 scan=33992	64.0871
26327:2	8	R.TEAESWYQTK.Y			621.786	2	1242.56	1242.56	0	0.7	355	Specific	583.25	394.89	394.89	9.23	27	>gi|119395754|ref|NP_000415.2| keratin, type II cytoskeletal 5 [Homo sapiens]	57877	150508_NMooney_Jackson_RRV9_01.34096.34096.2	controllerType=0 controllerNumber=1 scan=34096	64.3059
34474:3	8	R.TEAESWYQTKYEELQQTAGR.H			806.713	3	2418.13	2418.12	0	1.9	355	Specific	287.74	148.99	148.99	7.37	27	>gi|119395754|ref|NP_000415.2| keratin, type II cytoskeletal 5 [Homo sapiens]	57877	150508_NMooney_Jackson_RRV9_01.44091.44091.3	controllerType=0 controllerNumber=1 scan=44091	81.2624
23580:2	8	K.YEELQQTAGR.H			597.792	2	1194.58	1194.57	0	2	365	Specific	43.96	8.32	8.32	0.97	27	>gi|119395754|ref|NP_000415.2| keratin, type II cytoskeletal 5 [Homo sapiens]	57877	150508_NMooney_Jackson_RRV9_01.30082.30082.2	controllerType=0 controllerNumber=1 scan=30082	53.982
23529:2	8	K.YEELQQTAGR.H			597.792	2	1194.58	1194.57	0	2	365	Specific	326.4	186.15	186.15	7.13	27	>gi|119395754|ref|NP_000415.2| keratin, type II cytoskeletal 5 [Homo sapiens]	57877	150508_NMooney_Jackson_RRV9_01.30007.30007.2	controllerType=0 controllerNumber=1 scan=30007	53.7857
23691:2	8	K.YEELQQTAGR.H			597.792	2	1194.58	1194.57	0	1.6	365	Specific	497.44	321.66	321.66	7.44	27	>gi|119395754|ref|NP_000415.2| keratin, type II cytoskeletal 5 [Homo sapiens]	57877	150508_NMooney_Jackson_RRV9_01.30258.30258.2	controllerType=0 controllerNumber=1 scan=30258	54.5488
23881:2	8	K.YEELQQTAGR.H			597.792	2	1194.58	1194.57	0	1	365	Specific	565.67	355.26	355.26	7.77	27	>gi|119395754|ref|NP_000415.2| keratin, type II cytoskeletal 5 [Homo sapiens]	57877	150508_NMooney_Jackson_RRV9_01.30539.30539.2	controllerType=0 controllerNumber=1 scan=30539	55.3078
33265:2	8	K.QC[+71.037]ANLQNAIADAEQR.G		C[+71]	858.413	2	1715.82	1715.81	0	3	406	Specific	462.83	340.6	340.6	8.06	27	>gi|119395754|ref|NP_000415.2| keratin, type II cytoskeletal 5 [Homo sapiens]	57877	150508_NMooney_Jackson_RRV9_01.42605.42605.2	controllerType=0 controllerNumber=1 scan=42605	78.7543
36773:2	8	R.NKLAELEEALQK.A			693.387	2	1385.77	1385.76	0	2.8	430	Specific	305.03	120.97	120.97	5.53	27	>gi|119395754|ref|NP_000415.2| keratin, type II cytoskeletal 5 [Homo sapiens]	57877	150508_NMooney_Jackson_RRV9_01.46846.46846.2	controllerType=0 controllerNumber=1 scan=46846	85.8815
32965:2	8	K.LAELEEALQK.A			572.316	2	1143.63	1143.63	0	-0.1	432	Specific	404.17	178.68	178.68	6.99	27	>gi|119395754|ref|NP_000415.2| keratin, type II cytoskeletal 5 [Homo sapiens]	57877	150508_NMooney_Jackson_RRV9_01.42259.42259.2	controllerType=0 controllerNumber=1 scan=42259	78.2734
32856:3	8	R.LLREYQELMNTK.L			513.273	3	1537.8	1537.8	0	0.1	449	Specific	42.91	8.7	8.7	0.88	27	>gi|119395754|ref|NP_000415.2| keratin, type II cytoskeletal 5 [Homo sapiens]	57877	150508_NMooney_Jackson_RRV9_01.42125.42125.3	controllerType=0 controllerNumber=1 scan=42125	78.0489
27534:3	8	R.LLREYQELM[+15.995]NTK.L		M[+16]	518.605	3	1553.8	1553.8	0	1.1	449	Specific	45.35	34.9	34.9	1.91	27	>gi|119395754|ref|NP_000415.2| keratin, type II cytoskeletal 5 [Homo sapiens]	57877	150508_NMooney_Jackson_RRV9_01.35663.35663.3	controllerType=0 controllerNumber=1 scan=35663	67.392
26343:2	8	R.EYQELMNTK.L			578.271	2	1155.53	1155.54	0	-0.8	452	Specific	237.32	73.09	73.09	4.35	27	>gi|119395754|ref|NP_000415.2| keratin, type II cytoskeletal 5 [Homo sapiens]	57877	150508_NMooney_Jackson_RRV9_01.34117.34117.2	controllerType=0 controllerNumber=1 scan=34117	64.3564
26329:2	8	R.EYQELMNTK.L			578.271	2	1155.54	1155.54	0	0.6	452	Specific	240.98	6.63	6.63	4.13	27	>gi|119395754|ref|NP_000415.2| keratin, type II cytoskeletal 5 [Homo sapiens]	57877	150508_NMooney_Jackson_RRV9_01.34100.34100.2	controllerType=0 controllerNumber=1 scan=34100	64.3225
26310:2	8	R.EYQELMNTK.L			578.272	2	1155.54	1155.54	0	1.8	452	Specific	292.17	37.66	37.66	5.18	27	>gi|119395754|ref|NP_000415.2| keratin, type II cytoskeletal 5 [Homo sapiens]	57877	150508_NMooney_Jackson_RRV9_01.34075.34075.2	controllerType=0 controllerNumber=1 scan=34075	64.2764
27168:2	9	M.[+42.011]AADTQVSETLKR.F		.[+42]	680.857	2	1360.71	1360.71	0	0.7	2	NRagged	149.15	44.78	44.78	2.71	28	>gi|54607053|ref|NP_006827.1| translational activator GCN1 [Homo sapiens]	60186	150508_NMooney_Jackson_RRV9_01.35196.35196.2	controllerType=0 controllerNumber=1 scan=35196	66.5219
38178:2	9	R.ALQAAIQQLAEAQPEATAK.N			976.526	2	1952.04	1952.04	0	-0.1	69	Specific	377.32	328.57	328.57	9.36	28	>gi|54607053|ref|NP_006827.1| translational activator GCN1 [Homo sapiens]	60186	150508_NMooney_Jackson_RRV9_01.48431.48431.2	controllerType=0 controllerNumber=1 scan=48431	88.0292
38694:2	9	K.DLILPTIQK.S			520.821	2	1040.64	1040.63	0	0.6	260	Specific	219.59	106.6	106.6	5.25	28	>gi|54607053|ref|NP_006827.1| translational activator GCN1 [Homo sapiens]	60186	150508_NMooney_Jackson_RRV9_01.48989.48989.2	controllerType=0 controllerNumber=1 scan=48989	88.6795
38743:2	9	R.LMDEAVLALR.N			565.817	2	1130.63	1130.62	0	2.2	314	Specific	232.95	97.9	97.9	5.6	28	>gi|54607053|ref|NP_006827.1| translational activator GCN1 [Homo sapiens]	60186	150508_NMooney_Jackson_RRV9_01.49040.49040.2	controllerType=0 controllerNumber=1 scan=49040	88.7358
35466:2	9	R.LM[+15.995]DEAVLALR.N		M[+16]	573.813	2	1146.62	1146.62	0	-0.5	314	Specific	222.26	160.87	160.87	5.48	28	>gi|54607053|ref|NP_006827.1| translational activator GCN1 [Homo sapiens]	60186	150508_NMooney_Jackson_RRV9_01.45305.45305.2	controllerType=0 controllerNumber=1 scan=45305	83.3509
28001:2	9	R.HLDQIIPR.M			496.288	2	991.569	991.568	0	0.8	705	Specific	254.33	142.62	142.62	6.19	28	>gi|54607053|ref|NP_006827.1| translational activator GCN1 [Homo sapiens]	60186	150508_NMooney_Jackson_RRV9_01.36219.36219.2	controllerType=0 controllerNumber=1 scan=36219	68.2698
27548:2	9	K.SIIQSAQQDSIK.K			659.354	2	1317.7	1317.7	0	0.6	777	Specific	291.1	155.04	155.04	7.32	28	>gi|54607053|ref|NP_006827.1| translational activator GCN1 [Homo sapiens]	60186	150508_NMooney_Jackson_RRV9_01.35675.35675.2	controllerType=0 controllerNumber=1 scan=35675	67.4099
35007:3	9	K.EQIIELELKEEIKK.K			581.337	3	1742	1741.99	0	1.6	803	Specific	126.08	76.8	76.8	2.58	28	>gi|54607053|ref|NP_006827.1| translational activator GCN1 [Homo sapiens]	60186	150508_NMooney_Jackson_RRV9_01.44743.44743.3	controllerType=0 controllerNumber=1 scan=44743	82.389
31108:3	9	R.ASPNTPPGRVDEN[+0.984]GPELLPR.V		N[+1]	706.359	3	2117.06	2117.06	0	0.1	1018	Specific	128.66	128.66	128.66	5.33	28	>gi|54607053|ref|NP_006827.1| translational activator GCN1 [Homo sapiens]	60186	150508_NMooney_Jackson_RRV9_01.40027.40027.3	controllerType=0 controllerNumber=1 scan=40027	74.6841
31075:3	9	R.ASPNTPPGRVDEN[+0.984]GPELLPR.V		N[+1]	706.36	3	2117.06	2117.06	0	1.2	1018	Specific	156.78	156.78	156.78	5.59	28	>gi|54607053|ref|NP_006827.1| translational activator GCN1 [Homo sapiens]	60186	150508_NMooney_Jackson_RRV9_01.39986.39986.3	controllerType=0 controllerNumber=1 scan=39986	74.6205
27773:2	9	R.QAGAEALSQAVAR.Y			636.339	2	1271.67	1271.67	0	0.9	1177	Specific	212.26	84.98	84.98	4.8	28	>gi|54607053|ref|NP_006827.1| translational activator GCN1 [Homo sapiens]	60186	150508_NMooney_Jackson_RRV9_01.35942.35942.2	controllerType=0 controllerNumber=1 scan=35942	67.792
28759:2	9	R.LMEIYQEK.L			527.268	2	1053.53	1053.53	0	-0.1	1201	Specific	109.46	13.01	13.01	1.85	28	>gi|54607053|ref|NP_006827.1| translational activator GCN1 [Homo sapiens]	60186	150508_NMooney_Jackson_RRV9_01.37185.37185.3	controllerType=0 controllerNumber=1 scan=37185	70.1496
28742:2	9	R.LMEIYQEK.L			527.268	2	1053.53	1053.53	0	0.3	1201	Specific	195.6	88.7	88.7	4.4	28	>gi|54607053|ref|NP_006827.1| translational activator GCN1 [Homo sapiens]	60186	150508_NMooney_Jackson_RRV9_01.37166.37166.4	controllerType=0 controllerNumber=1 scan=37166	70.1128
28599:2	9	R.LMEIYQEK.L			527.268	2	1053.53	1053.53	0	0.8	1201	Specific	207.19	37.78	37.78	2.88	28	>gi|54607053|ref|NP_006827.1| translational activator GCN1 [Homo sapiens]	60186	150508_NMooney_Jackson_RRV9_01.36996.36996.2	controllerType=0 controllerNumber=1 scan=36996	69.8503
37438:3	9	K.LYRPPPVLDALGR.V			489.621	3	1466.85	1466.85	0	0.7	1209	Specific	51.59	51.59	51.59	4.15	28	>gi|54607053|ref|NP_006827.1| translational activator GCN1 [Homo sapiens]	60186	150508_NMooney_Jackson_RRV9_01.47606.47606.3	controllerType=0 controllerNumber=1 scan=47606	86.9975
29228:2	9	R.VISESPPDQWEAR.C			757.368	2	1513.73	1513.73	0	0.5	1222	Specific	308.44	170.47	170.47	7.29	28	>gi|54607053|ref|NP_006827.1| translational activator GCN1 [Homo sapiens]	60186	150508_NMooney_Jackson_RRV9_01.37768.37768.2	controllerType=0 controllerNumber=1 scan=37768	71.1582
24385:2	9	K.NAPNDASYDAVR.Q			646.798	2	1292.59	1292.59	0	0.9	1305	Specific	190.71	80.55	80.55	4.4	28	>gi|54607053|ref|NP_006827.1| translational activator GCN1 [Homo sapiens]	60186	150508_NMooney_Jackson_RRV9_01.31255.31255.2	controllerType=0 controllerNumber=1 scan=31255	57.0999
32818:2	9	R.LMQQLLESDK.Y			602.817	2	1204.63	1204.62	0	1.6	1381	Specific	132.37	33.15	33.15	2.12	28	>gi|54607053|ref|NP_006827.1| translational activator GCN1 [Homo sapiens]	60186	150508_NMooney_Jackson_RRV9_01.42082.42082.2	controllerType=0 controllerNumber=1 scan=42082	77.9927
33221:2	9	R.KGAAYGLAGLVK.G			574.346	2	1147.69	1147.68	0	1.9	1395	Specific	335.2	215.84	215.84	6.96	28	>gi|54607053|ref|NP_006827.1| translational activator GCN1 [Homo sapiens]	60186	150508_NMooney_Jackson_RRV9_01.42552.42552.2	controllerType=0 controllerNumber=1 scan=42552	78.6606
36455:2	9	K.GAAYGLAGLVK.G			510.298	2	1019.59	1019.59	0	0.6	1396	Specific	196.9	58.65	58.65	4.35	28	>gi|54607053|ref|NP_006827.1| translational activator GCN1 [Homo sapiens]	60186	150508_NMooney_Jackson_RRV9_01.46481.46481.2	controllerType=0 controllerNumber=1 scan=46481	85.3458
34510:2	9	K.MAAQIIGNM[+15.995]YSLTDQK.D		M[+16]	900.439	2	1799.87	1799.87	0	2.2	1634	Specific	127.33	95.49	95.49	4.05	28	>gi|54607053|ref|NP_006827.1| translational activator GCN1 [Homo sapiens]	60186	150508_NMooney_Jackson_RRV9_01.44140.44140.2	controllerType=0 controllerNumber=1 scan=44140	81.3714
37314:2	9	K.ASLLDPVPEVR.T			598.338	2	1195.67	1195.67	0	1.3	1664	Specific	389.7	195.18	195.18	7.25	28	>gi|54607053|ref|NP_006827.1| translational activator GCN1 [Homo sapiens]	60186	150508_NMooney_Jackson_RRV9_01.47467.47467.2	controllerType=0 controllerNumber=1 scan=47467	86.8146
25082:2	9	K.VDIAPHVR.D			453.761	2	906.515	906.516	0	-0.1	1746	Specific	262.46	82.53	82.53	4.62	28	>gi|54607053|ref|NP_006827.1| translational activator GCN1 [Homo sapiens]	60186	150508_NMooney_Jackson_RRV9_01.32319.32319.3	controllerType=0 controllerNumber=1 scan=32319	59.9872
25062:2	9	K.VDIAPHVR.D			453.761	2	906.515	906.516	0	-0.2	1746	Specific	322.47	139.46	139.46	5.91	28	>gi|54607053|ref|NP_006827.1| translational activator GCN1 [Homo sapiens]	60186	150508_NMooney_Jackson_RRV9_01.32287.32287.2	controllerType=0 controllerNumber=1 scan=32287	59.8814
25207:2	9	K.MTTETASEDDNFGTAQSNK.A			1023.93	2	2046.86	2046.86	0	1.2	1853	Specific	167.38	167.38	167.38	6.7	28	>gi|54607053|ref|NP_006827.1| translational activator GCN1 [Homo sapiens]	60186	150508_NMooney_Jackson_RRV9_01.32489.32489.2	controllerType=0 controllerNumber=1 scan=32489	60.3799
35227:2	9	K.AIITALGVER.R			521.817	2	1042.63	1042.63	0	0.5	1872	Specific	505.9	224.16	224.16	7.49	28	>gi|54607053|ref|NP_006827.1| translational activator GCN1 [Homo sapiens]	60186	150508_NMooney_Jackson_RRV9_01.45011.45011.2	controllerType=0 controllerNumber=1 scan=45011	82.8243
34306:2	9	R.VLAGLYMGR.S			490.274	2	979.54	979.539	0	0.6	1885	Specific	268.76	95.93	95.93	6.23	28	>gi|54607053|ref|NP_006827.1| translational activator GCN1 [Homo sapiens]	60186	150508_NMooney_Jackson_RRV9_01.43885.43885.2	controllerType=0 controllerNumber=1 scan=43885	80.9156
36256:2	9	R.SLVSGLIR.L			422.766	2	844.525	844.525	0	-0.3	2192	Specific	363.61	71.43	71.43	6.17	28	>gi|54607053|ref|NP_006827.1| translational activator GCN1 [Homo sapiens]	60186	150508_NMooney_Jackson_RRV9_01.46259.46259.2	controllerType=0 controllerNumber=1 scan=46259	85.0188
38317:2	9	K.KGVTSILPVLR.E			591.883	2	1182.76	1182.76	0	1.1	2259	Specific	181.24	119.01	119.01	4.62	28	>gi|54607053|ref|NP_006827.1| translational activator GCN1 [Homo sapiens]	60186	150508_NMooney_Jackson_RRV9_01.48590.48590.2	controllerType=0 controllerNumber=1 scan=48590	88.2347
26467:2	9	R.FVIQGAGAK.V			445.759	2	890.51	890.509	0	1.1	2410	Specific	317.95	128.94	128.94	6.91	28	>gi|54607053|ref|NP_006827.1| translational activator GCN1 [Homo sapiens]	60186	150508_NMooney_Jackson_RRV9_01.34287.34287.2	controllerType=0 controllerNumber=1 scan=34287	64.7252
38238:2	9	R.SLALSVAVNVAPGR.L			677.398	2	1353.79	1353.78	0	2.1	2486	Specific	202.13	91.96	91.96	5.03	28	>gi|54607053|ref|NP_006827.1| translational activator GCN1 [Homo sapiens]	60186	150508_NMooney_Jackson_RRV9_01.48504.48504.2	controllerType=0 controllerNumber=1 scan=48504	88.1379
31044:2	9	R.QGEEVFQSLSK.I			626.316	2	1251.63	1251.62	0	3.1	2624	Specific	52.7	16.71	16.71	1.36	28	>gi|54607053|ref|NP_006827.1| translational activator GCN1 [Homo sapiens]	60186	150508_NMooney_Jackson_RRV9_01.39951.39951.2	controllerType=0 controllerNumber=1 scan=39951	74.5626
30924:2	9	R.QGEEVFQSLSK.I			626.315	2	1251.62	1251.62	0	0.6	2624	Specific	148.51	56.72	56.72	3.91	28	>gi|54607053|ref|NP_006827.1| translational activator GCN1 [Homo sapiens]	60186	150508_NMooney_Jackson_RRV9_01.39810.39810.2	controllerType=0 controllerNumber=1 scan=39810	74.3496
26583:3	10	K.RTPVIDADKPVSSQLR.V			594.668	3	1781.99	1781.99	0	1.3	121	Specific	198.1	179.88	179.88	4.8	27	>gi|33350932|ref|NP_001367.2| cytoplasmic dynein 1 heavy chain 1 [Homo sapiens]	65013	150508_NMooney_Jackson_RRV9_01.34445.34445.3	controllerType=0 controllerNumber=1 scan=34445	65.0574
38931:3	10	K.VTDFGDKVEDPTFLNQLQSGVNR.W			860.43	3	2579.28	2579.27	0	1	229	Specific	136.85	136.85	136.85	4.93	27	>gi|33350932|ref|NP_001367.2| cytoplasmic dynein 1 heavy chain 1 [Homo sapiens]	65013	150508_NMooney_Jackson_RRV9_01.49249.49249.3	controllerType=0 controllerNumber=1 scan=49249	88.9743
30745:3	10	R.VLRPQVTAVAQQNQGEVPEPQDMK.V			888.126	3	2662.36	2662.36	0	0.8	483	Specific	44.22	44.22	44.22	4.05	27	>gi|33350932|ref|NP_001367.2| cytoplasmic dynein 1 heavy chain 1 [Homo sapiens]	65013	150508_NMooney_Jackson_RRV9_01.39600.39600.3	controllerType=0 controllerNumber=1 scan=39600	74.0632
30737:3	10	R.VLRPQVTAVAQQNQGEVPEPQDMK.V			888.126	3	2662.36	2662.36	0	1.1	483	Specific	129.63	36.91	36.91	4.05	27	>gi|33350932|ref|NP_001367.2| cytoplasmic dynein 1 heavy chain 1 [Homo sapiens]	65013	150508_NMooney_Jackson_RRV9_01.39591.39591.3	controllerType=0 controllerNumber=1 scan=39591	74.0476
36505:2	10	R.LAETVFNFQEK.V			663.341	2	1325.67	1325.67	0	0.3	836	Specific	292.34	154.39	154.39	6.9	27	>gi|33350932|ref|NP_001367.2| cytoplasmic dynein 1 heavy chain 1 [Homo sapiens]	65013	150508_NMooney_Jackson_RRV9_01.46539.46539.2	controllerType=0 controllerNumber=1 scan=46539	85.435
38344:2	10	K.VDDLLIIEEK.I			593.832	2	1186.66	1186.66	0	0.9	847	Specific	305.5	104.88	104.88	6.85	27	>gi|33350932|ref|NP_001367.2| cytoplasmic dynein 1 heavy chain 1 [Homo sapiens]	65013	150508_NMooney_Jackson_RRV9_01.48619.48619.2	controllerType=0 controllerNumber=1 scan=48619	88.2634
31657:2	10	K.TFSEILNR.V			490.264	2	979.521	979.521	0	0.6	873	Specific	357.99	74.03	74.03	5.82	27	>gi|33350932|ref|NP_001367.2| cytoplasmic dynein 1 heavy chain 1 [Homo sapiens]	65013	150508_NMooney_Jackson_RRV9_01.40666.40666.2	controllerType=0 controllerNumber=1 scan=40666	75.6233
39028:2	10	R.AWTQVLLGQAEDK.A			729.884	2	1458.76	1458.76	0	1	921	Specific	59.41	27.4	27.4	2.84	27	>gi|33350932|ref|NP_001367.2| cytoplasmic dynein 1 heavy chain 1 [Homo sapiens]	65013	150508_NMooney_Jackson_RRV9_01.49349.49349.2	controllerType=0 controllerNumber=1 scan=49349	89.069
29003:3	10	R.YQVGVHYELTEEEK.F			575.278	3	1723.82	1723.82	0	1.4	1004	Specific	165.04	134.34	134.34	4.76	27	>gi|33350932|ref|NP_001367.2| cytoplasmic dynein 1 heavy chain 1 [Homo sapiens]	65013	150508_NMooney_Jackson_RRV9_01.37494.37494.3	controllerType=0 controllerNumber=1 scan=37494	70.7346
33129:2	10	K.KEFGPVVIDYGK.V			676.368	2	1351.73	1351.73	0	2	1100	Specific	135.55	94.32	94.32	4.06	27	>gi|33350932|ref|NP_001367.2| cytoplasmic dynein 1 heavy chain 1 [Homo sapiens]	65013	150508_NMooney_Jackson_RRV9_01.42441.42441.2	controllerType=0 controllerNumber=1 scan=42441	78.4932
28180:2	10	R.LGGSPFGPAGTGK.T			573.302	2	1145.6	1145.59	0	1.3	1900	Specific	191.13	101.02	101.02	5.49	27	>gi|33350932|ref|NP_001367.2| cytoplasmic dynein 1 heavy chain 1 [Homo sapiens]	65013	150508_NMooney_Jackson_RRV9_01.36440.36440.2	controllerType=0 controllerNumber=1 scan=36440	68.6662
32893:2	10	K.LLTLPN[+0.984]GER.L		N[+1]	507.285	2	1013.56	1013.56	0	0	2324	Specific	302.4	84.53	84.53	6.47	27	>gi|33350932|ref|NP_001367.2| cytoplasmic dynein 1 heavy chain 1 [Homo sapiens]	65013	150508_NMooney_Jackson_RRV9_01.42170.42170.2	controllerType=0 controllerNumber=1 scan=42170	78.1187
26499:2	10	K.YATLATVSR.C			491.272	2	981.537	981.536	0	0.5	2350	Specific	275.67	101	101	6.45	27	>gi|33350932|ref|NP_001367.2| cytoplasmic dynein 1 heavy chain 1 [Homo sapiens]	65013	150508_NMooney_Jackson_RRV9_01.34326.34326.4	controllerType=0 controllerNumber=1 scan=34326	64.79
37658:2	10	K.TM[+15.995]TLFSALR.A		M[+16]	528.281	2	1055.56	1055.56	0	0.1	2602	Specific	148.13	33.14	33.14	2.05	27	>gi|33350932|ref|NP_001367.2| cytoplasmic dynein 1 heavy chain 1 [Homo sapiens]	65013	150508_NMooney_Jackson_RRV9_01.47844.47844.2	controllerType=0 controllerNumber=1 scan=47844	87.2788
37907:2	10	R.TPN[+0.984]GVVLAPVQLGK.W		N[+1]	697.407	2	1393.81	1393.8	0	1.2	2644	Specific	148.29	31.5	31.5	4.11	27	>gi|33350932|ref|NP_001367.2| cytoplasmic dynein 1 heavy chain 1 [Homo sapiens]	65013	150508_NMooney_Jackson_RRV9_01.48118.48118.2	controllerType=0 controllerNumber=1 scan=48118	87.6
34582:2	10	R.WTDENIDTVALK.H			702.854	2	1404.7	1404.7	0	0.2	2845	Specific	221.51	118.73	118.73	5.46	27	>gi|33350932|ref|NP_001367.2| cytoplasmic dynein 1 heavy chain 1 [Homo sapiens]	65013	150508_NMooney_Jackson_RRV9_01.44228.44228.2	controllerType=0 controllerNumber=1 scan=44228	81.5198
32973:2	10	K.DYIPVDQEELR.D			688.839	2	1376.67	1376.67	0	1.3	2880	Specific	96.96	25.07	25.07	2.65	27	>gi|33350932|ref|NP_001367.2| cytoplasmic dynein 1 heavy chain 1 [Homo sapiens]	65013	150508_NMooney_Jackson_RRV9_01.42268.42268.2	controllerType=0 controllerNumber=1 scan=42268	78.2849
28585:2	10	R.AATSPALFNR.C			524.283	2	1047.56	1047.56	0	0.1	3079	Specific	332.55	124.28	124.28	6.86	27	>gi|33350932|ref|NP_001367.2| cytoplasmic dynein 1 heavy chain 1 [Homo sapiens]	65013	150508_NMooney_Jackson_RRV9_01.36978.36978.2	controllerType=0 controllerNumber=1 scan=36978	69.8043
36364:3	10	K.M[+15.995]DLEKPNYIVPDYM[+15.995]PVVYDK.L		M[+16]*2	821.061	3	2461.17	2461.17	0	0.8	3113	Specific	87.44	87.44	87.44	4.28	27	>gi|33350932|ref|NP_001367.2| cytoplasmic dynein 1 heavy chain 1 [Homo sapiens]	65013	150508_NMooney_Jackson_RRV9_01.46378.46378.3	controllerType=0 controllerNumber=1 scan=46378	85.1912
32323:2	10	K.NYMSNPSYNYEIVNR.A			932.422	2	1863.84	1863.83	0	1.8	3370	Specific	189.71	127.78	127.78	5.77	27	>gi|33350932|ref|NP_001367.2| cytoplasmic dynein 1 heavy chain 1 [Homo sapiens]	65013	150508_NMooney_Jackson_RRV9_01.41488.41488.2	controllerType=0 controllerNumber=1 scan=41488	77.03
29279:2	10	K.ANEVEQMIR.D			545.271	2	1089.54	1089.54	0	-0.5	3430	Specific	128.3	23.28	23.28	1.42	27	>gi|33350932|ref|NP_001367.2| cytoplasmic dynein 1 heavy chain 1 [Homo sapiens]	65013	150508_NMooney_Jackson_RRV9_01.37826.37826.2	controllerType=0 controllerNumber=1 scan=37826	71.245
39187:3	10	R.YKEEYAVLISEAQAIK.A			619.001	3	1854.99	1854.98	0	2.1	3447	Specific	62.97	30.41	30.41	1.91	27	>gi|33350932|ref|NP_001367.2| cytoplasmic dynein 1 heavy chain 1 [Homo sapiens]	65013	150508_NMooney_Jackson_RRV9_01.49519.49519.3	controllerType=0 controllerNumber=1 scan=49519	89.2398
38459:2	10	R.VTFVNFTVTR.S			592.328	2	1183.65	1183.65	0	2.1	3696	Specific	270.34	89.57	89.57	5.81	27	>gi|33350932|ref|NP_001367.2| cytoplasmic dynein 1 heavy chain 1 [Homo sapiens]	65013	150508_NMooney_Jackson_RRV9_01.48749.48749.2	controllerType=0 controllerNumber=1 scan=48749	88.4359
36536:2	10	R.IQGLTVEQAEAVVR.L			756.923	2	1512.84	1512.84	0	0.5	3924	Specific	112.91	57.53	57.53	4.5	27	>gi|33350932|ref|NP_001367.2| cytoplasmic dynein 1 heavy chain 1 [Homo sapiens]	65013	150508_NMooney_Jackson_RRV9_01.46574.46574.2	controllerType=0 controllerNumber=1 scan=46574	85.4737
28554:2	10	R.TFSSIPVSR.I			497.273	2	993.538	993.536	0	1.6	4160	Specific	214.3	57.78	57.78	4.19	27	>gi|33350932|ref|NP_001367.2| cytoplasmic dynein 1 heavy chain 1 [Homo sapiens]	65013	150508_NMooney_Jackson_RRV9_01.36939.36939.2	controllerType=0 controllerNumber=1 scan=36939	69.7387
30651:2	10	K.TLMAQSIYGGR.V			598.809	2	1196.61	1196.61	0	1.1	4245	Specific	403.68	243.28	243.28	7.44	27	>gi|33350932|ref|NP_001367.2| cytoplasmic dynein 1 heavy chain 1 [Homo sapiens]	65013	150508_NMooney_Jackson_RRV9_01.39482.39482.2	controllerType=0 controllerNumber=1 scan=39482	73.8374
36898:2	10	R.VLLTTQGVDMISK.M			702.893	2	1404.78	1404.78	0	1.8	4330	Specific	363.35	237.17	237.17	7.88	27	>gi|33350932|ref|NP_001367.2| cytoplasmic dynein 1 heavy chain 1 [Homo sapiens]	65013	150508_NMooney_Jackson_RRV9_01.46996.46996.2	controllerType=0 controllerNumber=1 scan=46996	86.1101
32336:3	10	R.TVENIKDPLFR.F			444.582	3	1331.73	1331.73	0	0.3	4401	Specific	110.66	61.7	61.7	2.49	27	>gi|33350932|ref|NP_001367.2| cytoplasmic dynein 1 heavy chain 1 [Homo sapiens]	65013	150508_NMooney_Jackson_RRV9_01.41503.41503.3	controllerType=0 controllerNumber=1 scan=41503	77.0483
31087:2	10	K.QLQNISLAAASGGAK.E			714.894	2	1428.78	1428.78	0	-0.1	4488	Specific	70.51	6.99	6.99	2.27	27	>gi|33350932|ref|NP_001367.2| cytoplasmic dynein 1 heavy chain 1 [Homo sapiens]	65013	150508_NMooney_Jackson_RRV9_01.40001.40001.2	controllerType=0 controllerNumber=1 scan=40001	74.637
34825:2	11	R.AELIVQPELK.Y			570.337	2	1139.67	1139.67	0	0.4	85	Specific	344.41	187.65	187.65	7.96	23	>gi|58530840|ref|NP_004406.2| desmoplakin isoform I [Homo sapiens]	30000	150508_NMooney_Jackson_RRV9_01.44528.44528.2	controllerType=0 controllerNumber=1 scan=44528	82.0355
27961:2	11	K.YGDGIQLTR.S			511.767	2	1022.53	1022.53	0	0.1	95	Specific	378.44	141.27	141.27	7.16	23	>gi|58530840|ref|NP_004406.2| desmoplakin isoform I [Homo sapiens]	30000	150508_NMooney_Jackson_RRV9_01.36165.36165.2	controllerType=0 controllerNumber=1 scan=36165	68.148
31937:2	11	R.LLQLQEQMR.A			579.819	2	1158.63	1158.63	0	0	142	Specific	382.7	122.48	122.48	6.92	23	>gi|58530840|ref|NP_004406.2| desmoplakin isoform I [Homo sapiens]	30000	150508_NMooney_Jackson_RRV9_01.41022.41022.2	controllerType=0 controllerNumber=1 scan=41022	76.2876
27822:2	11	R.LLQLQEQM[+15.995]R.A		M[+16]	587.817	2	1174.63	1174.62	0	1.4	142	Specific	259.11	84.31	84.31	6.47	23	>gi|58530840|ref|NP_004406.2| desmoplakin isoform I [Homo sapiens]	30000	150508_NMooney_Jackson_RRV9_01.35996.35996.2	controllerType=0 controllerNumber=1 scan=35996	67.86
27571:2	11	K.QEAFSIR.M			425.724	2	850.442	850.442	0	0	309	Specific	236.98	69.46	69.46	5.23	23	>gi|58530840|ref|NP_004406.2| desmoplakin isoform I [Homo sapiens]	30000	150508_NMooney_Jackson_RRV9_01.35703.35703.2	controllerType=0 controllerNumber=1 scan=35703	67.4456
36674:3	11	K.AQQIHSQTSQQYPLYDLDLGK.F			811.74	3	2433.21	2433.2	0	0.5	835	Specific	322.02	222.94	222.94	8.34	23	>gi|58530840|ref|NP_004406.2| desmoplakin isoform I [Homo sapiens]	30000	150508_NMooney_Jackson_RRV9_01.46731.46731.3	controllerType=0 controllerNumber=1 scan=46731	85.6966
38402:3	11	R.TMIQSPSGVILQEAADVHAR.Y			708.37	3	2123.09	2123.09	0	1.6	983	Specific	262.34	262.34	262.34	8.06	23	>gi|58530840|ref|NP_004406.2| desmoplakin isoform I [Homo sapiens]	30000	150508_NMooney_Jackson_RRV9_01.48693.48693.3	controllerType=0 controllerNumber=1 scan=48693	88.3796
34638:2	11	R.FLSEMLK.S			434.236	2	867.465	867.464	0	0.6	1016	Specific	293.32	46.84	46.84	4.51	23	>gi|58530840|ref|NP_004406.2| desmoplakin isoform I [Homo sapiens]	30000	150508_NMooney_Jackson_RRV9_01.44294.44294.2	controllerType=0 controllerNumber=1 scan=44294	81.6127
35055:2	11	K.IEVLEEELR.L			565.309	2	1129.61	1129.61	0	0.8	1034	Specific	210.36	39.69	39.69	4.19	23	>gi|58530840|ref|NP_004406.2| desmoplakin isoform I [Homo sapiens]	30000	150508_NMooney_Jackson_RRV9_01.44802.44802.2	controllerType=0 controllerNumber=1 scan=44802	82.4856
27597:2	11	K.LASLEELKR.Q			529.814	2	1058.62	1058.62	0	0.7	1076	Specific	290.99	60.47	60.47	4.74	23	>gi|58530840|ref|NP_004406.2| desmoplakin isoform I [Homo sapiens]	30000	150508_NMooney_Jackson_RRV9_01.35737.35737.2	controllerType=0 controllerNumber=1 scan=35737	67.5065
27426:2	11	R.LTYEIEDEK.R			570.277	2	1139.55	1139.55	0	0.3	1114	Specific	277.92	109.36	109.36	6.45	23	>gi|58530840|ref|NP_004406.2| desmoplakin isoform I [Homo sapiens]	30000	150508_NMooney_Jackson_RRV9_01.35530.35530.2	controllerType=0 controllerNumber=1 scan=35530	67.1913
25645:2	11	R.LTYEIEDEKR.R			648.327	2	1295.65	1295.65	0	-0.2	1114	Specific	221.01	80.06	80.06	2.87	23	>gi|58530840|ref|NP_004406.2| desmoplakin isoform I [Homo sapiens]	30000	150508_NMooney_Jackson_RRV9_01.33155.33155.2	controllerType=0 controllerNumber=1 scan=33155	62.1996
27334:2	11	R.DLKDEIVR.L			494.278	2	987.548	987.547	0	1.3	1248	Specific	171.53	45.9	45.9	2.48	23	>gi|58530840|ref|NP_004406.2| desmoplakin isoform I [Homo sapiens]	30000	150508_NMooney_Jackson_RRV9_01.35412.35412.2	controllerType=0 controllerNumber=1 scan=35412	66.9455
32488:2	11	K.NQFETEINITK.T			668.841	2	1336.68	1336.67	0	0.7	1364	Specific	196.91	87.23	87.23	4.4	23	>gi|58530840|ref|NP_004406.2| desmoplakin isoform I [Homo sapiens]	30000	150508_NMooney_Jackson_RRV9_01.41690.41690.2	controllerType=0 controllerNumber=1 scan=41690	77.3693
26480:2	11	R.DVLDGHLR.E			462.749	2	924.49	924.49	0	0.2	1638	Specific	330.64	135.79	135.79	6.22	23	>gi|58530840|ref|NP_004406.2| desmoplakin isoform I [Homo sapiens]	30000	150508_NMooney_Jackson_RRV9_01.34303.34303.2	controllerType=0 controllerNumber=1 scan=34303	64.7542
27430:2	11	R.LSSEVEALR.R			502.274	2	1003.54	1003.54	0	-0.1	1657	Specific	217.16	15.01	15.01	1.42	23	>gi|58530840|ref|NP_004406.2| desmoplakin isoform I [Homo sapiens]	30000	150508_NMooney_Jackson_RRV9_01.35535.35535.2	controllerType=0 controllerNumber=1 scan=35535	67.1979
29234:2	11	R.LQSLTENLTK.E			573.822	2	1146.64	1146.64	0	0.1	1706	Specific	154.86	70.77	70.77	4.6	23	>gi|58530840|ref|NP_004406.2| desmoplakin isoform I [Homo sapiens]	30000	150508_NMooney_Jackson_RRV9_01.37774.37774.2	controllerType=0 controllerNumber=1 scan=37774	71.163
27461:2	11	R.LEYDDLR.R			462.227	2	923.447	923.447	0	0	1729	Specific	236.84	42.01	42.01	4.02	23	>gi|58530840|ref|NP_004406.2| desmoplakin isoform I [Homo sapiens]	30000	150508_NMooney_Jackson_RRV9_01.35573.35573.2	controllerType=0 controllerNumber=1 scan=35573	67.2571
28882:3	11	R.GRSEADSDKNATILELR.S			625.657	3	1874.96	1874.96	0	0.3	1737	Specific	52.5	30.05	30.05	1.31	23	>gi|58530840|ref|NP_004406.2| desmoplakin isoform I [Homo sapiens]	30000	150508_NMooney_Jackson_RRV9_01.37340.37340.3	controllerType=0 controllerNumber=1 scan=37340	70.446
28879:3	11	R.GRSEADSDKNATILELR.S			625.657	3	1874.96	1874.96	0	0.5	1737	Specific	91.86	91.86	91.86	2.18	23	>gi|58530840|ref|NP_004406.2| desmoplakin isoform I [Homo sapiens]	30000	150508_NMooney_Jackson_RRV9_01.37337.37337.3	controllerType=0 controllerNumber=1 scan=37337	70.4419
31576:3	11	R.SEADSDKNATILELR.S			554.616	3	1661.83	1661.83	0	0.3	1739	Specific	6.1	6.1	6.1	0.88	23	>gi|58530840|ref|NP_004406.2| desmoplakin isoform I [Homo sapiens]	30000	150508_NMooney_Jackson_RRV9_01.40574.40574.2	controllerType=0 controllerNumber=1 scan=40574	75.504
31627:3	11	R.SEADSDKNATILELR.S			554.617	3	1661.84	1661.83	0	0.9	1739	Specific	129.26	60.81	60.81	2.78	23	>gi|58530840|ref|NP_004406.2| desmoplakin isoform I [Homo sapiens]	30000	150508_NMooney_Jackson_RRV9_01.40632.40632.3	controllerType=0 controllerNumber=1 scan=40632	75.5812
30239:2	11	K.QQIQNDLNQWK.T			707.857	2	1414.71	1414.71	0	0.1	1858	Specific	182.89	135.4	135.4	5.28	23	>gi|58530840|ref|NP_004406.2| desmoplakin isoform I [Homo sapiens]	30000	150508_NMooney_Jackson_RRV9_01.38991.38991.2	controllerType=0 controllerNumber=1 scan=38991	73.0899
36458:2	11	R.GLVGIEFK.E			431.755	2	862.503	862.503	0	-0.8	2319	Specific	230.11	64.61	64.61	4.55	23	>gi|58530840|ref|NP_004406.2| desmoplakin isoform I [Homo sapiens]	30000	150508_NMooney_Jackson_RRV9_01.46485.46485.2	controllerType=0 controllerNumber=1 scan=46485	85.3556
38376:2	11	R.LLEAQIATGGIIDPK.E			769.945	2	1538.88	1538.88	0	2.1	2367	Specific	423.44	318.6	318.6	7.9	23	>gi|58530840|ref|NP_004406.2| desmoplakin isoform I [Homo sapiens]	30000	150508_NMooney_Jackson_RRV9_01.48660.48660.2	controllerType=0 controllerNumber=1 scan=48660	88.3277
29857:2	12	K.EKDPLAALR.V			506.791	2	1012.58	1012.58	0	-3.1	435	Specific	220.09	80.8	80.8	1.84	21	>gi|82659109|ref|NP_065816.2| E3 ubiquitin-protein ligase UBR4 [Homo sapiens]	1199	150508_NMooney_Jackson_RRV9_01.38521.38521.2	controllerType=0 controllerNumber=1 scan=38521	72.3418
36240:2	12	R.ILGPAESDEFLAR.V			709.371	2	1417.73	1417.73	0	1.4	1337	Specific	206.88	78.2	78.2	5.02	21	>gi|82659109|ref|NP_065816.2| E3 ubiquitin-protein ligase UBR4 [Homo sapiens]	1199	150508_NMooney_Jackson_RRV9_01.46241.46241.2	controllerType=0 controllerNumber=1 scan=46241	84.9868
27895:3	12	R.M[+15.995]TTSPPKDSDQLDVIQENR.Q		M[+16]	730.684	3	2190.04	2190.03	0	0.9	1471	Specific	206.47	148.24	148.24	5.6	21	>gi|82659109|ref|NP_065816.2| E3 ubiquitin-protein ligase UBR4 [Homo sapiens]	1199	150508_NMooney_Jackson_RRV9_01.36088.36088.3	controllerType=0 controllerNumber=1 scan=36088	68.0317
27855:3	12	R.M[+15.995]TTSPPKDSDQLDVIQENR.Q		M[+16]	730.684	3	2190.04	2190.03	0	1.3	1471	Specific	382.43	342.52	342.52	8.02	21	>gi|82659109|ref|NP_065816.2| E3 ubiquitin-protein ligase UBR4 [Homo sapiens]	1199	150508_NMooney_Jackson_RRV9_01.36039.36039.3	controllerType=0 controllerNumber=1 scan=36039	67.944
31326:2	12	K.LC[+71.037]TFTITQK.E		C[+71]	563.303	2	1125.6	1125.6	0	0.5	1661	Specific	138.54	20.85	20.85	1.85	21	>gi|82659109|ref|NP_065816.2| E3 ubiquitin-protein ligase UBR4 [Homo sapiens]	1199	150508_NMooney_Jackson_RRV9_01.40268.40268.2	controllerType=0 controllerNumber=1 scan=40268	74.9774
26928:2	12	R.AQQALSELHTVEK.A			727.387	2	1453.77	1453.76	0	1.8	1838	Specific	302.83	127.07	127.07	6.87	21	>gi|82659109|ref|NP_065816.2| E3 ubiquitin-protein ligase UBR4 [Homo sapiens]	1199	150508_NMooney_Jackson_RRV9_01.34878.34878.2	controllerType=0 controllerNumber=1 scan=34878	65.8388
36212:2	12	R.Q[-17.027]LISAHVLR.R		Q[-17]	510.304	2	1019.6	1019.6	0	0.5	1887	Specific	155.22	93.11	93.11	4.3	21	>gi|82659109|ref|NP_065816.2| E3 ubiquitin-protein ligase UBR4 [Homo sapiens]	1199	150508_NMooney_Jackson_RRV9_01.46206.46206.2	controllerType=0 controllerNumber=1 scan=46206	84.9338
39680:2	12	R.APSYIEIFGR.T			576.807	2	1152.61	1152.6	0	1.3	2364	Specific	170.79	106.23	106.23	5.08	21	>gi|82659109|ref|NP_065816.2| E3 ubiquitin-protein ligase UBR4 [Homo sapiens]	1199	150508_NMooney_Jackson_RRV9_01.50067.50067.2	controllerType=0 controllerNumber=1 scan=50067	89.8954
33551:2	12	K.DLDPEVFQR.L			559.778	2	1118.55	1118.55	0	0.8	2564	Specific	331.23	86.16	86.16	6.72	21	>gi|82659109|ref|NP_065816.2| E3 ubiquitin-protein ligase UBR4 [Homo sapiens]	1199	150508_NMooney_Jackson_RRV9_01.42965.42965.4	controllerType=0 controllerNumber=1 scan=42965	79.3911
36423:2	12	R.LLQTLPQLR.N			541.341	2	1081.67	1081.67	0	1.1	2981	Specific	343.32	144.74	144.74	7.1	21	>gi|82659109|ref|NP_065816.2| E3 ubiquitin-protein ligase UBR4 [Homo sapiens]	1199	150508_NMooney_Jackson_RRV9_01.46446.46446.2	controllerType=0 controllerNumber=1 scan=46446	85.287
38436:2	12	K.LLEEQGIFLR.A			609.35	2	1217.69	1217.69	0	2.3	3243	Specific	360.97	153.44	153.44	6.54	21	>gi|82659109|ref|NP_065816.2| E3 ubiquitin-protein ligase UBR4 [Homo sapiens]	1199	150508_NMooney_Jackson_RRV9_01.48727.48727.2	controllerType=0 controllerNumber=1 scan=48727	88.4127
30390:2	12	R.TINLYYNN[+0.984]R.T		N[+1]	586.289	2	1171.57	1171.57	0	-3.3	3589	Specific	182.89	12.09	6.25	0.49	21	>gi|82659109|ref|NP_065816.2| E3 ubiquitin-protein ligase UBR4 [Homo sapiens]	1199	150508_NMooney_Jackson_RRV9_01.39173.39173.3	controllerType=0 controllerNumber=1 scan=39173	73.3683
24876:2	12	K.KVQLTPGQTEVK.I			664.383	2	1327.76	1327.76	0	1	3617	Specific	138.62	88.26	88.26	4.68	21	>gi|82659109|ref|NP_065816.2| E3 ubiquitin-protein ligase UBR4 [Homo sapiens]	1199	150508_NMooney_Jackson_RRV9_01.32022.32022.2	controllerType=0 controllerNumber=1 scan=32022	59.2299
24913:3	12	K.VNEAAPEKPQDDSGTAGGISSTSASVNR.Y			915.77	3	2745.3	2745.29	0	1.5	3767	Specific	454.82	454.82	454.82	9.77	21	>gi|82659109|ref|NP_065816.2| E3 ubiquitin-protein ligase UBR4 [Homo sapiens]	1199	150508_NMooney_Jackson_RRV9_01.32069.32069.3	controllerType=0 controllerNumber=1 scan=32069	59.314
33485:2	12	K.ELLEYDLQQR.E			653.836	2	1306.67	1306.66	0	1	3827	Specific	275.98	86.31	86.31	6.36	21	>gi|82659109|ref|NP_065816.2| E3 ubiquitin-protein ligase UBR4 [Homo sapiens]	1199	150508_NMooney_Jackson_RRV9_01.42885.42885.2	controllerType=0 controllerNumber=1 scan=42885	79.2558
31510:2	12	R.HILVSQGLIR.E			568.351	2	1135.7	1135.69	0	0.8	3898	Specific	232.55	25.06	25.06	3.23	21	>gi|82659109|ref|NP_065816.2| E3 ubiquitin-protein ligase UBR4 [Homo sapiens]	1199	150508_NMooney_Jackson_RRV9_01.40496.40496.2	controllerType=0 controllerNumber=1 scan=40496	75.3675
36105:2	12	R.ELFDYNLR.R			535.27	2	1069.53	1069.53	0	0.7	3908	Specific	222.28	152.66	152.66	5.48	21	>gi|82659109|ref|NP_065816.2| E3 ubiquitin-protein ligase UBR4 [Homo sapiens]	1199	150508_NMooney_Jackson_RRV9_01.46077.46077.2	controllerType=0 controllerNumber=1 scan=46077	84.7039
36305:2	12	R.DNPEATQQMNDLIIGK.V			893.937	2	1786.87	1786.86	0	1.4	3935	Specific	125.64	77.19	77.19	4.4	21	>gi|82659109|ref|NP_065816.2| E3 ubiquitin-protein ligase UBR4 [Homo sapiens]	1199	150508_NMooney_Jackson_RRV9_01.46318.46318.2	controllerType=0 controllerNumber=1 scan=46318	85.1263
31612:2	12	R.QVLFTPATQAAR.Q			651.862	2	1302.72	1302.72	0	1	4131	Specific	285.72	159.91	159.91	7.14	21	>gi|82659109|ref|NP_065816.2| E3 ubiquitin-protein ligase UBR4 [Homo sapiens]	1199	150508_NMooney_Jackson_RRV9_01.40613.40613.2	controllerType=0 controllerNumber=1 scan=40613	75.5515
39146:2	12	R.TPVFIFER.L			504.78	2	1008.55	1008.55	0	1.1	4327	Specific	259.34	77.69	77.69	6.26	21	>gi|82659109|ref|NP_065816.2| E3 ubiquitin-protein ligase UBR4 [Homo sapiens]	1199	150508_NMooney_Jackson_RRV9_01.49475.49475.2	controllerType=0 controllerNumber=1 scan=49475	89.1966
37969:2	12	K.VLGIYTFTK.R			521.303	2	1041.6	1041.6	0	0.9	4852	Specific	191.75	125.95	125.95	5.49	21	>gi|82659109|ref|NP_065816.2| E3 ubiquitin-protein ligase UBR4 [Homo sapiens]	1199	150508_NMooney_Jackson_RRV9_01.48183.48183.2	controllerType=0 controllerNumber=1 scan=48183	87.6713
34936:2	12	K.NLQGFLEQPK.E			587.317	2	1173.63	1173.63	0	1.3	5013	Specific	209.61	88.23	88.23	4.96	21	>gi|82659109|ref|NP_065816.2| E3 ubiquitin-protein ligase UBR4 [Homo sapiens]	1199	150508_NMooney_Jackson_RRV9_01.44657.44657.2	controllerType=0 controllerNumber=1 scan=44657	82.2556
28873:2	13	K.GEGAGPPPPLPPAQPGAEGGGDR.G			1041.01	2	2081.01	2081	0	0.7	13	Specific	83.7	83.7	83.7	6.06	22	>gi|283436222|ref|NP_001164006.1| ATPase family AAA domain-containing protein 3A isoform 2 [Homo sapiens]	253	150508_NMooney_Jackson_RRV9_01.37327.37327.2	controllerType=0 controllerNumber=1 scan=37327	70.4126
28856:2	13	K.GEGAGPPPPLPPAQPGAEGGGDR.G			1041.01	2	2081.01	2081	0	0.6	13	Specific	346.84	276.45	276.45	8.6	22	>gi|283436222|ref|NP_001164006.1| ATPase family AAA domain-containing protein 3A isoform 2 [Homo sapiens]	253	150508_NMooney_Jackson_RRV9_01.37309.37309.2	controllerType=0 controllerNumber=1 scan=37309	70.3794
34224:3	13	K.DKWSNFDPTGLER.A			522.251	3	1564.74	1564.74	0	-0.2	45	Specific	241.9	155.01	155.01	5.76	22	>gi|283436222|ref|NP_001164006.1| ATPase family AAA domain-containing protein 3A isoform 2 [Homo sapiens]	253	150508_NMooney_Jackson_RRV9_01.43779.43779.3	controllerType=0 controllerNumber=1 scan=43779	80.7039
34974:2	13	K.WSNFDPTGLER.A			661.314	2	1321.62	1321.62	0	2.3	47	Specific	29.67	29.67	29.67	2.03	22	>gi|283436222|ref|NP_001164006.1| ATPase family AAA domain-containing protein 3A isoform 2 [Homo sapiens]	253	150508_NMooney_Jackson_RRV9_01.44701.44701.2	controllerType=0 controllerNumber=1 scan=44701	82.3177
35909:2	13	K.DALNLAQM[+15.995]QEQTLQLEQQSK.L		M[+16]	1166.58	2	2332.15	2332.14	0	0.9	73	Specific	86.69	86.69	86.69	5.79	22	>gi|283436222|ref|NP_001164006.1| ATPase family AAA domain-containing protein 3A isoform 2 [Homo sapiens]	253	150508_NMooney_Jackson_RRV9_01.45847.45847.2	controllerType=0 controllerNumber=1 scan=45847	84.3297
29301:2	13	K.LKEYEAAVEQLK.S			710.889	2	1420.77	1420.77	0	1.8	93	Specific	464.7	187.72	187.72	6.41	22	>gi|283436222|ref|NP_001164006.1| ATPase family AAA domain-containing protein 3A isoform 2 [Homo sapiens]	253	150508_NMooney_Jackson_RRV9_01.37852.37852.2	controllerType=0 controllerNumber=1 scan=37852	71.2857
28020:2	13	K.EYEAAVEQLK.S			590.299	2	1179.59	1179.59	0	0.6	95	Specific	444.88	193.31	193.31	7.21	22	>gi|283436222|ref|NP_001164006.1| ATPase family AAA domain-containing protein 3A isoform 2 [Homo sapiens]	253	150508_NMooney_Jackson_RRV9_01.36244.36244.2	controllerType=0 controllerNumber=1 scan=36244	68.3209
24626:2	13	R.Q[-17.027]RYEDQLK.Q		Q[-17]	531.764	2	1062.52	1062.52	0	-0.5	139	Specific	259.82	52	52	3.96	22	>gi|283436222|ref|NP_001164006.1| ATPase family AAA domain-containing protein 3A isoform 2 [Homo sapiens]	253	150508_NMooney_Jackson_RRV9_01.31632.31632.2	controllerType=0 controllerNumber=1 scan=31632	58.1569
37990:2	13	R.ITVLEALR.H			457.788	2	914.568	914.567	0	1.7	291	Specific	328.15	61.64	61.64	6.38	22	>gi|283436222|ref|NP_001164006.1| ATPase family AAA domain-containing protein 3A isoform 2 [Homo sapiens]	253	150508_NMooney_Jackson_RRV9_01.48206.48206.2	controllerType=0 controllerNumber=1 scan=48206	87.6965
39765:3	13	R.LLSRPQDALEGVVLSPSLEAR.V			750.754	3	2250.25	2250.25	0	0.7	307	Specific	94.33	94.33	94.33	4.67	22	>gi|283436222|ref|NP_001164006.1| ATPase family AAA domain-containing protein 3A isoform 2 [Homo sapiens]	253	150508_NMooney_Jackson_RRV9_01.50155.50155.3	controllerType=0 controllerNumber=1 scan=50155	89.9871
24901:2	13	R.VRDIAIATR.N			507.807	2	1014.61	1014.61	0	0.4	328	Specific	182.2	56.01	56.01	2.32	22	>gi|283436222|ref|NP_001164006.1| ATPase family AAA domain-containing protein 3A isoform 2 [Homo sapiens]	253	150508_NMooney_Jackson_RRV9_01.32054.32054.2	controllerType=0 controllerNumber=1 scan=32054	59.2868
34179:2	13	R.NILMYGPPGTGK.T			624.327	2	1247.65	1247.65	0	2	347	Specific	223.73	158.52	158.52	5.93	22	>gi|283436222|ref|NP_001164006.1| ATPase family AAA domain-containing protein 3A isoform 2 [Homo sapiens]	253	150508_NMooney_Jackson_RRV9_01.43722.43722.2	controllerType=0 controllerNumber=1 scan=43722	80.5921
31639:2	13	R.NILM[+15.995]YGPPGTGK.T		M[+16]	632.325	2	1263.64	1263.64	0	2.4	347	Specific	182.21	82.61	82.61	4.56	22	>gi|283436222|ref|NP_001164006.1| ATPase family AAA domain-containing protein 3A isoform 2 [Homo sapiens]	253	150508_NMooney_Jackson_RRV9_01.40645.40645.3	controllerType=0 controllerNumber=1 scan=40645	75.5935
31648:2	13	R.NILM[+15.995]YGPPGTGK.T		M[+16]	632.323	2	1263.64	1263.64	0	-0.6	347	Specific	347.71	152.77	152.77	7.49	22	>gi|283436222|ref|NP_001164006.1| ATPase family AAA domain-containing protein 3A isoform 2 [Homo sapiens]	253	150508_NMooney_Jackson_RRV9_01.40655.40655.2	controllerType=0 controllerNumber=1 scan=40655	75.6053
24804:1	13	K.TLFAK.K			579.35	1	579.35	579.35	0	0	359	Specific	212.55	0.81	0.81	1.84	22	>gi|283436222|ref|NP_001164006.1| ATPase family AAA domain-containing protein 3A isoform 2 [Homo sapiens]	253	150508_NMooney_Jackson_RRV9_01.31918.31918.2	controllerType=0 controllerNumber=1 scan=31918	58.9696
38207:3	13	K.LALHSGMDYAIMTGGDVAPMGR.E			755.028	3	2263.07	2263.07	0	1.1	365	Specific	165.91	140.54	140.54	5.05	22	>gi|283436222|ref|NP_001164006.1| ATPase family AAA domain-containing protein 3A isoform 2 [Homo sapiens]	253	150508_NMooney_Jackson_RRV9_01.48466.48466.3	controllerType=0 controllerNumber=1 scan=48466	88.0799
33815:3	13	K.LALHSGM[+15.995]DYAIMTGGDVAPM[+15.995]GR.E		M[+16]*2	765.692	3	2295.06	2295.06	0	2	365	Specific	6.96	6.96	6.96	2.19	22	>gi|283436222|ref|NP_001164006.1| ATPase family AAA domain-containing protein 3A isoform 2 [Homo sapiens]	253	150508_NMooney_Jackson_RRV9_01.43275.43275.3	controllerType=0 controllerNumber=1 scan=43275	79.8539
33660:3	13	K.LALHSGMDYAIM[+15.995]TGGDVAPM[+15.995]GR.E		M[+16]*2	765.691	3	2295.06	2295.06	0	1.2	365	Specific	26.35	26.35	26.35	2.45	22	>gi|283436222|ref|NP_001164006.1| ATPase family AAA domain-containing protein 3A isoform 2 [Homo sapiens]	253	150508_NMooney_Jackson_RRV9_01.43098.43098.3	controllerType=0 controllerNumber=1 scan=43098	79.5961
32617:3	13	K.LALHSGM[+15.995]DYAIM[+15.995]TGGDVAPMGR.E		M[+16]*2	765.692	3	2295.06	2295.06	0	1.8	365	Specific	106.04	57.67	57.67	4.4	22	>gi|283436222|ref|NP_001164006.1| ATPase family AAA domain-containing protein 3A isoform 2 [Homo sapiens]	253	150508_NMooney_Jackson_RRV9_01.41839.41839.3	controllerType=0 controllerNumber=1 scan=41839	77.587
32593:3	13	K.LALHSGM[+15.995]DYAIM[+15.995]TGGDVAPMGR.E		M[+16]*2	765.692	3	2295.06	2295.06	0	1.6	365	Specific	209.63	202.96	202.96	6.27	22	>gi|283436222|ref|NP_001164006.1| ATPase family AAA domain-containing protein 3A isoform 2 [Homo sapiens]	253	150508_NMooney_Jackson_RRV9_01.41813.41813.3	controllerType=0 controllerNumber=1 scan=41813	77.5565
34989:2	13	K.LFDWANTSR.R			555.273	2	1109.54	1109.54	0	1.4	395	Specific	380.27	59.42	59.42	6.34	22	>gi|283436222|ref|NP_001164006.1| ATPase family AAA domain-containing protein 3A isoform 2 [Homo sapiens]	253	150508_NMooney_Jackson_RRV9_01.44720.44720.2	controllerType=0 controllerNumber=1 scan=44720	82.3424
37171:2	13	R.ATLNAFLYR.T			534.796	2	1068.58	1068.58	0	0.9	431	Specific	377.8	147.31	147.31	7.22	22	>gi|283436222|ref|NP_001164006.1| ATPase family AAA domain-containing protein 3A isoform 2 [Homo sapiens]	253	150508_NMooney_Jackson_RRV9_01.47293.47293.2	controllerType=0 controllerNumber=1 scan=47293	86.513
35492:2	13	R.ATLN[+0.984]AFLYR.T		N[+1]	535.288	2	1069.57	1069.57	0	1.3	431	Specific	208.47	43.66	43.66	3.89	22	>gi|283436222|ref|NP_001164006.1| ATPase family AAA domain-containing protein 3A isoform 2 [Homo sapiens]	253	150508_NMooney_Jackson_RRV9_01.45333.45333.2	controllerType=0 controllerNumber=1 scan=45333	83.3921
36177:3	13	R.INEMVHFDLPGQEER.E			605.291	3	1813.86	1813.85	0	1.9	467	Specific	140.79	140.79	140.79	4.76	22	>gi|283436222|ref|NP_001164006.1| ATPase family AAA domain-containing protein 3A isoform 2 [Homo sapiens]	253	150508_NMooney_Jackson_RRV9_01.46163.46163.3	controllerType=0 controllerNumber=1 scan=46163	84.858
34173:3	13	R.IN[+0.984]EM[+15.995]VHFDLPGQEER.E		M[+16], N[+1]	610.95	3	1830.84	1830.83	0	2.2	467	Specific	30.26	30.26	30.26	1.47	22	>gi|283436222|ref|NP_001164006.1| ATPase family AAA domain-containing protein 3A isoform 2 [Homo sapiens]	253	150508_NMooney_Jackson_RRV9_01.43714.43714.3	controllerType=0 controllerNumber=1 scan=43714	80.5807
28376:2	14	R.SGFSSISVSR.S			513.765	2	1026.52	1026.52	0	0.7	31	Specific	297.71	57.99	57.99	6.03	14	>gi|119703753|ref|NP_005546.2| keratin, type II cytoskeletal 6B [Homo sapiens]	57874	150508_NMooney_Jackson_RRV9_01.36673.36673.2	controllerType=0 controllerNumber=1 scan=36673	69.0434
28455:2	14	R.SGFSSISVSR.S			513.764	2	1026.52	1026.52	0	0.1	31	Specific	445.56	107.54	107.54	6.87	14	>gi|119703753|ref|NP_005546.2| keratin, type II cytoskeletal 6B [Homo sapiens]	57874	150508_NMooney_Jackson_RRV9_01.36782.36782.4	controllerType=0 controllerNumber=1 scan=36782	69.278
27746:2	14	R.SLYGLGGSK.R			441.24	2	881.473	881.473	0	0.2	60	Specific	346.23	109.78	109.78	6.86	14	>gi|119703753|ref|NP_005546.2| keratin, type II cytoskeletal 6B [Homo sapiens]	57874	150508_NMooney_Jackson_RRV9_01.35911.35911.2	controllerType=0 controllerNumber=1 scan=35911	67.7569
30282:2	14	R.ISIGGGSC[+71.037]AISGGYGSR.A		C[+71]	806.893	2	1612.78	1612.77	0	2.1	70	Specific	333.1	269.6	269.6	7.03	14	>gi|119703753|ref|NP_005546.2| keratin, type II cytoskeletal 6B [Homo sapiens]	57874	150508_NMooney_Jackson_RRV9_01.39041.39041.2	controllerType=0 controllerNumber=1 scan=39041	73.1633
37932:2	14	R.NMQDLVEDLK.N			602.797	2	1204.59	1204.59	0	-0.5	241	Specific	254.77	138.75	138.75	6.64	14	>gi|119703753|ref|NP_005546.2| keratin, type II cytoskeletal 6B [Homo sapiens]	57874	150508_NMooney_Jackson_RRV9_01.48145.48145.2	controllerType=0 controllerNumber=1 scan=48145	87.6289
31320:2	14	R.NM[+15.995]QDLVEDLK.N		M[+16]	610.796	2	1220.58	1220.58	0	1	241	Specific	166.31	56.37	56.37	4.19	14	>gi|119703753|ref|NP_005546.2| keratin, type II cytoskeletal 6B [Homo sapiens]	57874	150508_NMooney_Jackson_RRV9_01.40261.40261.2	controllerType=0 controllerNumber=1 scan=40261	74.9688
31918:2	14	R.TAAENEFVTLK.K			611.82	2	1222.63	1222.63	0	0.9	261	Specific	315.21	129.35	129.35	7.12	14	>gi|119703753|ref|NP_005546.2| keratin, type II cytoskeletal 6B [Homo sapiens]	57874	150508_NMooney_Jackson_RRV9_01.40998.40998.2	controllerType=0 controllerNumber=1 scan=40998	76.2444
27529:3	14	R.TAAENEFVTLKK.D			450.913	3	1350.73	1350.73	0	-0.3	261	Specific	111.84	55.2	55.2	3.42	14	>gi|119703753|ref|NP_005546.2| keratin, type II cytoskeletal 6B [Homo sapiens]	57874	150508_NMooney_Jackson_RRV9_01.35657.35657.3	controllerType=0 controllerNumber=1 scan=35657	67.384
37242:3	14	R.ALYDAELSQM[+15.995]QTHISDTSVVLSMDNNR.N		M[+16]	1018.81	3	3054.42	3054.41	0	1.6	300	Specific	44.47	44.47	44.47	2.73	14	>gi|119703753|ref|NP_005546.2| keratin, type II cytoskeletal 6B [Homo sapiens]	57874	150508_NMooney_Jackson_RRV9_01.47380.47380.3	controllerType=0 controllerNumber=1 scan=47380	86.6772
39225:3	14	R.ALYDAELSQMQTHISDTSVVLSM[+15.995]DNNR.N		M[+16]	1018.81	3	3054.42	3054.41	0	1.3	300	Specific	360.28	345.44	345.44	7.77	14	>gi|119703753|ref|NP_005546.2| keratin, type II cytoskeletal 6B [Homo sapiens]	57874	150508_NMooney_Jackson_RRV9_01.49560.49560.3	controllerType=0 controllerNumber=1 scan=49560	89.282
37332:3	14	R.ALYDAELSQM[+15.995]QTHISDTSVVLSMDNNR.N		M[+16]	1018.81	3	3054.41	3054.41	0	-1.7	300	Specific	443.89	110.62	110.62	6.67	14	>gi|119703753|ref|NP_005546.2| keratin, type II cytoskeletal 6B [Homo sapiens]	57874	150508_NMooney_Jackson_RRV9_01.47489.47489.3	controllerType=0 controllerNumber=1 scan=47489	86.8497
35129:3	14	R.ALYDAELSQM[+15.995]QTHISDTSVVLSM[+15.995]DNNR.N		M[+16]*2	1024.14	3	3070.41	3070.41	0	0.7	300	Specific	255.5	168.74	168.74	7.45	14	>gi|119703753|ref|NP_005546.2| keratin, type II cytoskeletal 6B [Homo sapiens]	57874	150508_NMooney_Jackson_RRV9_01.44895.44895.3	controllerType=0 controllerNumber=1 scan=44895	82.6523
35128:3	14	R.ALYDAELSQM[+15.995]QTHISDTSVVLSM[+15.995]DNNR.N		M[+16]*2	1024.14	3	3070.41	3070.41	0	0.9	300	Specific	356.26	187.57	187.57	7.87	14	>gi|119703753|ref|NP_005546.2| keratin, type II cytoskeletal 6B [Homo sapiens]	57874	150508_NMooney_Jackson_RRV9_01.44893.44893.3	controllerType=0 controllerNumber=1 scan=44893	82.644
29605:2	14	K.EYQELMNVK.L			577.282	2	1153.56	1153.56	0	1.1	447	Specific	297.85	186.57	186.57	6.96	14	>gi|119703753|ref|NP_005546.2| keratin, type II cytoskeletal 6B [Homo sapiens]	57874	150508_NMooney_Jackson_RRV9_01.38215.38215.3	controllerType=0 controllerNumber=1 scan=38215	71.9064
29548:2	14	K.EYQELMNVK.L			577.283	2	1153.56	1153.56	0	3.2	447	Specific	312.69	166.07	166.07	6.1	14	>gi|119703753|ref|NP_005546.2| keratin, type II cytoskeletal 6B [Homo sapiens]	57874	150508_NMooney_Jackson_RRV9_01.38153.38153.2	controllerType=0 controllerNumber=1 scan=38153	71.8255
25390:2	14	K.EYQELM[+15.995]NVK.L		M[+16]	585.28	2	1169.55	1169.55	0	1.5	447	Specific	318.38	100.93	100.93	6.37	14	>gi|119703753|ref|NP_005546.2| keratin, type II cytoskeletal 6B [Homo sapiens]	57874	150508_NMooney_Jackson_RRV9_01.32777.32777.2	controllerType=0 controllerNumber=1 scan=32777	61.2051
23700:2	14	K.LLEGEEC[+71.037]R.L		C[+71]	510.245	2	1019.48	1019.48	0	1.2	468	Specific	416.14	94.48	94.48	6.65	14	>gi|119703753|ref|NP_005546.2| keratin, type II cytoskeletal 6B [Homo sapiens]	57874	150508_NMooney_Jackson_RRV9_01.30270.30270.2	controllerType=0 controllerNumber=1 scan=30270	54.5656
26000:2	14	R.ATGGGLSSVGGGSSTIK.Y			718.374	2	1435.74	1435.74	0	1.1	534	Specific	213.01	120.13	120.13	5.49	14	>gi|119703753|ref|NP_005546.2| keratin, type II cytoskeletal 6B [Homo sapiens]	57874	150508_NMooney_Jackson_RRV9_01.33651.33651.2	controllerType=0 controllerNumber=1 scan=33651	63.3689
36385:4	15	K.DYYFDSYAHFGIHEEM[+15.995]LKDEVR.T		M[+16]	695.813	4	2780.23	2780.23	0	0.4	51	Specific	67.8	67.8	67.8	2.85	17	>gi|154759421|ref|NP_001527.3| protein arginine N-methyltransferase 1 isoform 1 [Homo sapiens]	83691	150508_NMooney_Jackson_RRV9_01.46401.46401.4	controllerType=0 controllerNumber=1 scan=46401	85.2211
26174:3	15	R.TLTYRN[+0.984]SMFHNR.H		N[+1]	514.249	3	1540.73	1540.73	0	0.3	73	Specific	216.7	141.63	141.63	4.08	17	>gi|154759421|ref|NP_001527.3| protein arginine N-methyltransferase 1 isoform 1 [Homo sapiens]	83691	150508_NMooney_Jackson_RRV9_01.33888.33888.3	controllerType=0 controllerNumber=1 scan=33888	63.8746
36207:2	15	K.VIGIEC[+71.037]SSISDYAVK.I		C[+71]	827.923	2	1654.84	1654.84	0	2	114	Specific	296.89	203.44	203.44	6.93	17	>gi|154759421|ref|NP_001527.3| protein arginine N-methyltransferase 1 isoform 1 [Homo sapiens]	83691	150508_NMooney_Jackson_RRV9_01.46199.46199.2	controllerType=0 controllerNumber=1 scan=46199	84.9203
37913:2	15	K.LDHVVTIIK.G			519.322	2	1037.64	1037.64	0	2.3	135	Specific	146.36	73.27	73.27	2.93	17	>gi|154759421|ref|NP_001527.3| protein arginine N-methyltransferase 1 isoform 1 [Homo sapiens]	83691	150508_NMooney_Jackson_RRV9_01.48124.48124.2	controllerType=0 controllerNumber=1 scan=48124	87.6049
30507:2	15	K.LDHVVTIIK.G			519.322	2	1037.64	1037.64	0	0.5	135	Specific	181.29	100.52	100.52	4.05	17	>gi|154759421|ref|NP_001527.3| protein arginine N-methyltransferase 1 isoform 1 [Homo sapiens]	83691	150508_NMooney_Jackson_RRV9_01.39312.39312.4	controllerType=0 controllerNumber=1 scan=39312	73.5727
30095:2	15	K.LDHVVTIIK.G			519.322	2	1037.64	1037.64	0	1.1	135	Specific	242	53.43	53.43	5.18	17	>gi|154759421|ref|NP_001527.3| protein arginine N-methyltransferase 1 isoform 1 [Homo sapiens]	83691	150508_NMooney_Jackson_RRV9_01.38815.38815.3	controllerType=0 controllerNumber=1 scan=38815	72.8042
30633:2	15	K.LDHVVTIIK.G			519.321	2	1037.64	1037.64	0	-0.2	135	Specific	259.43	119.75	119.75	5.2	17	>gi|154759421|ref|NP_001527.3| protein arginine N-methyltransferase 1 isoform 1 [Homo sapiens]	83691	150508_NMooney_Jackson_RRV9_01.39459.39459.2	controllerType=0 controllerNumber=1 scan=39459	73.7967
29489:2	15	K.LDHVVTIIK.G			519.322	2	1037.64	1037.64	0	1.3	135	Specific	369.05	174.16	174.16	6.41	17	>gi|154759421|ref|NP_001527.3| protein arginine N-methyltransferase 1 isoform 1 [Homo sapiens]	83691	150508_NMooney_Jackson_RRV9_01.38085.38085.2	controllerType=0 controllerNumber=1 scan=38085	71.7265
29948:2	15	K.LDHVVTIIK.G			519.322	2	1037.64	1037.64	0	0.6	135	Specific	388.49	193.63	193.63	6.55	17	>gi|154759421|ref|NP_001527.3| protein arginine N-methyltransferase 1 isoform 1 [Homo sapiens]	83691	150508_NMooney_Jackson_RRV9_01.38640.38640.2	controllerType=0 controllerNumber=1 scan=38640	72.5593
35039:2	15	K.VEEVELPVEK.V			585.817	2	1170.63	1170.63	0	2	146	Specific	45.01	45.01	45.01	2.88	17	>gi|154759421|ref|NP_001527.3| protein arginine N-methyltransferase 1 isoform 1 [Homo sapiens]	83691	150508_NMooney_Jackson_RRV9_01.44780.44780.2	controllerType=0 controllerNumber=1 scan=44780	82.4422
31821:2	15	K.VEEVELPVEK.V			585.817	2	1170.63	1170.63	0	0.6	146	Specific	205.37	58.68	58.68	4.35	17	>gi|154759421|ref|NP_001527.3| protein arginine N-methyltransferase 1 isoform 1 [Homo sapiens]	83691	150508_NMooney_Jackson_RRV9_01.40877.40877.2	controllerType=0 controllerNumber=1 scan=40877	76.0427
34095:2	15	K.VEEVELPVEK.V			585.819	2	1170.63	1170.63	0	5.1	146	Specific	236.86	102.07	102.07	4.85	17	>gi|154759421|ref|NP_001527.3| protein arginine N-methyltransferase 1 isoform 1 [Homo sapiens]	83691	150508_NMooney_Jackson_RRV9_01.43621.43621.2	controllerType=0 controllerNumber=1 scan=43621	80.4375
32869:2	15	K.VEEVELPVEK.V			585.817	2	1170.63	1170.63	0	1	146	Specific	241.58	91.03	91.03	6.1	17	>gi|154759421|ref|NP_001527.3| protein arginine N-methyltransferase 1 isoform 1 [Homo sapiens]	83691	150508_NMooney_Jackson_RRV9_01.42139.42139.2	controllerType=0 controllerNumber=1 scan=42139	78.0711
32745:2	15	K.VEEVELPVEK.V			585.818	2	1170.63	1170.63	0	2.9	146	Specific	250.52	123.2	123.2	5.63	17	>gi|154759421|ref|NP_001527.3| protein arginine N-methyltransferase 1 isoform 1 [Homo sapiens]	83691	150508_NMooney_Jackson_RRV9_01.41996.41996.2	controllerType=0 controllerNumber=1 scan=41996	77.8556
33716:2	15	K.VEEVELPVEK.V			585.817	2	1170.63	1170.63	0	1.6	146	Specific	378.91	183.01	183.01	7.18	17	>gi|154759421|ref|NP_001527.3| protein arginine N-methyltransferase 1 isoform 1 [Homo sapiens]	83691	150508_NMooney_Jackson_RRV9_01.43158.43158.2	controllerType=0 controllerNumber=1 scan=43158	79.676
38794:3	15	R.DKWLAPDGLIFPDR.A			548.292	3	1642.86	1642.86	0	1.6	182	Specific	157.83	132.01	132.01	4.62	17	>gi|154759421|ref|NP_001527.3| protein arginine N-methyltransferase 1 isoform 1 [Homo sapiens]	83691	150508_NMooney_Jackson_RRV9_01.49098.49098.3	controllerType=0 controllerNumber=1 scan=49098	88.8031
33094:2	15	R.ATLYVTAIEDR.Q			626.332	2	1251.66	1251.66	0	-0.6	196	Specific	103.18	86.31	86.31	3.33	17	>gi|154759421|ref|NP_001527.3| protein arginine N-methyltransferase 1 isoform 1 [Homo sapiens]	83691	150508_NMooney_Jackson_RRV9_01.42401.42401.2	controllerType=0 controllerNumber=1 scan=42401	78.4379
33749:2	15	R.ATLYVTAIEDR.Q			626.333	2	1251.66	1251.66	0	1.2	196	Specific	154.2	60.4	60.4	4.37	17	>gi|154759421|ref|NP_001527.3| protein arginine N-methyltransferase 1 isoform 1 [Homo sapiens]	83691	150508_NMooney_Jackson_RRV9_01.43198.43198.2	controllerType=0 controllerNumber=1 scan=43198	79.7413
37742:2	15	R.ATLYVTAIEDR.Q			626.333	2	1251.66	1251.66	0	1.1	196	Specific	160.73	81.7	81.7	4.91	17	>gi|154759421|ref|NP_001527.3| protein arginine N-methyltransferase 1 isoform 1 [Homo sapiens]	83691	150508_NMooney_Jackson_RRV9_01.47939.47939.4	controllerType=0 controllerNumber=1 scan=47939	87.4107
34543:2	15	R.ATLYVTAIEDR.Q			626.334	2	1251.66	1251.66	0	1.9	196	Specific	180.84	54.32	54.32	3.93	17	>gi|154759421|ref|NP_001527.3| protein arginine N-methyltransferase 1 isoform 1 [Homo sapiens]	83691	150508_NMooney_Jackson_RRV9_01.44179.44179.2	controllerType=0 controllerNumber=1 scan=44179	81.433
36224:2	15	R.ATLYVTAIEDR.Q			626.333	2	1251.66	1251.66	0	0.4	196	Specific	190.25	63.5	63.5	4.6	17	>gi|154759421|ref|NP_001527.3| protein arginine N-methyltransferase 1 isoform 1 [Homo sapiens]	83691	150508_NMooney_Jackson_RRV9_01.46220.46220.2	controllerType=0 controllerNumber=1 scan=46220	84.9484
33046:2	15	R.ATLYVTAIEDR.Q			626.333	2	1251.66	1251.66	0	1.4	196	Specific	209.57	100.58	100.58	5.12	17	>gi|154759421|ref|NP_001527.3| protein arginine N-methyltransferase 1 isoform 1 [Homo sapiens]	83691	150508_NMooney_Jackson_RRV9_01.42350.42350.4	controllerType=0 controllerNumber=1 scan=42350	78.3789
35659:2	15	R.ATLYVTAIEDR.Q			626.332	2	1251.66	1251.66	0	-0.2	196	Specific	220.69	99.05	99.05	4.88	17	>gi|154759421|ref|NP_001527.3| protein arginine N-methyltransferase 1 isoform 1 [Homo sapiens]	83691	150508_NMooney_Jackson_RRV9_01.45540.45540.3	controllerType=0 controllerNumber=1 scan=45540	83.7761
38173:2	15	R.ATLYVTAIEDR.Q			626.334	2	1251.66	1251.66	0	1.8	196	Specific	242.94	99.79	99.79	6.31	17	>gi|154759421|ref|NP_001527.3| protein arginine N-methyltransferase 1 isoform 1 [Homo sapiens]	83691	150508_NMooney_Jackson_RRV9_01.48425.48425.4	controllerType=0 controllerNumber=1 scan=48425	88.0235
38863:2	15	R.ATLYVTAIEDR.Q			626.334	2	1251.66	1251.66	0	2	196	Specific	261.8	130.62	130.62	6.89	17	>gi|154759421|ref|NP_001527.3| protein arginine N-methyltransferase 1 isoform 1 [Homo sapiens]	83691	150508_NMooney_Jackson_RRV9_01.49169.49169.2	controllerType=0 controllerNumber=1 scan=49169	88.8812
34497:2	15	R.ATLYVTAIEDR.Q			626.333	2	1251.66	1251.66	0	0.3	196	Specific	264.09	150.19	150.19	6.85	17	>gi|154759421|ref|NP_001527.3| protein arginine N-methyltransferase 1 isoform 1 [Homo sapiens]	83691	150508_NMooney_Jackson_RRV9_01.44123.44123.2	controllerType=0 controllerNumber=1 scan=44123	81.3362
39633:2	15	R.ATLYVTAIEDR.Q			626.332	2	1251.66	1251.66	0	-0.6	196	Specific	289.5	129.72	129.72	5.94	17	>gi|154759421|ref|NP_001527.3| protein arginine N-methyltransferase 1 isoform 1 [Homo sapiens]	83691	150508_NMooney_Jackson_RRV9_01.50013.50013.4	controllerType=0 controllerNumber=1 scan=50013	89.8291
33105:2	15	R.ATLYVTAIEDR.Q			626.334	2	1251.66	1251.66	0	2.2	196	Specific	308	153.89	153.89	6.62	17	>gi|154759421|ref|NP_001527.3| protein arginine N-methyltransferase 1 isoform 1 [Homo sapiens]	83691	150508_NMooney_Jackson_RRV9_01.42415.42415.2	controllerType=0 controllerNumber=1 scan=42415	78.4628
37720:2	15	R.ATLYVTAIEDR.Q			626.333	2	1251.66	1251.66	0	0.8	196	Specific	324.72	148.52	148.52	7.19	17	>gi|154759421|ref|NP_001527.3| protein arginine N-methyltransferase 1 isoform 1 [Homo sapiens]	83691	150508_NMooney_Jackson_RRV9_01.47918.47918.3	controllerType=0 controllerNumber=1 scan=47918	87.3821
35339:2	15	R.ATLYVTAIEDR.Q			626.332	2	1251.66	1251.66	0	-0.2	196	Specific	370.46	201.77	201.77	7.97	17	>gi|154759421|ref|NP_001527.3| protein arginine N-methyltransferase 1 isoform 1 [Homo sapiens]	83691	150508_NMooney_Jackson_RRV9_01.45145.45145.2	controllerType=0 controllerNumber=1 scan=45145	83.0293
38801:2	15	R.ATLYVTAIEDR.Q			626.334	2	1251.66	1251.66	0	1.9	196	Specific	379.7	152.54	152.54	7.19	17	>gi|154759421|ref|NP_001527.3| protein arginine N-methyltransferase 1 isoform 1 [Homo sapiens]	83691	150508_NMooney_Jackson_RRV9_01.49106.49106.2	controllerType=0 controllerNumber=1 scan=49106	88.8136
34047:2	15	R.ATLYVTAIEDR.Q			626.333	2	1251.66	1251.66	0	1.3	196	Specific	385.86	199.38	199.38	7.18	17	>gi|154759421|ref|NP_001527.3| protein arginine N-methyltransferase 1 isoform 1 [Homo sapiens]	83691	150508_NMooney_Jackson_RRV9_01.43558.43558.2	controllerType=0 controllerNumber=1 scan=43558	80.3217
33464:2	15	R.ATLYVTAIEDR.Q			626.334	2	1251.66	1251.66	0	2	196	Specific	387.09	231.31	231.31	8.22	17	>gi|154759421|ref|NP_001527.3| protein arginine N-methyltransferase 1 isoform 1 [Homo sapiens]	83691	150508_NMooney_Jackson_RRV9_01.42861.42861.2	controllerType=0 controllerNumber=1 scan=42861	79.2284
36058:2	15	R.ATLYVTAIEDR.Q			626.333	2	1251.66	1251.66	0	0.5	196	Specific	401.13	185.92	185.92	6.99	17	>gi|154759421|ref|NP_001527.3| protein arginine N-methyltransferase 1 isoform 1 [Homo sapiens]	83691	150508_NMooney_Jackson_RRV9_01.46023.46023.2	controllerType=0 controllerNumber=1 scan=46023	84.6249
39397:2	15	R.ATLYVTAIEDR.Q			626.333	2	1251.66	1251.66	0	1	196	Specific	409.55	192.67	192.67	7.09	17	>gi|154759421|ref|NP_001527.3| protein arginine N-methyltransferase 1 isoform 1 [Homo sapiens]	83691	150508_NMooney_Jackson_RRV9_01.49763.49763.2	controllerType=0 controllerNumber=1 scan=49763	89.577
36496:2	15	R.ATLYVTAIEDR.Q			626.333	2	1251.66	1251.66	0	1	196	Specific	430.96	189.84	189.84	7.24	17	>gi|154759421|ref|NP_001527.3| protein arginine N-methyltransferase 1 isoform 1 [Homo sapiens]	83691	150508_NMooney_Jackson_RRV9_01.46527.46527.2	controllerType=0 controllerNumber=1 scan=46527	85.4167
34942:2	15	R.ATLYVTAIEDR.Q			626.334	2	1251.66	1251.66	0	1.9	196	Specific	483.84	221.89	221.89	8.2	17	>gi|154759421|ref|NP_001527.3| protein arginine N-methyltransferase 1 isoform 1 [Homo sapiens]	83691	150508_NMooney_Jackson_RRV9_01.44665.44665.2	controllerType=0 controllerNumber=1 scan=44665	82.27
37400:3	15	K.IHWWENVYGFDM[+15.995]SC[+71.037]IK.D		C[+71], M[+16]	705.655	3	2114.95	2114.95	0	1.6	213	Specific	229.16	220.8	220.8	6.7	17	>gi|154759421|ref|NP_001527.3| protein arginine N-methyltransferase 1 isoform 1 [Homo sapiens]	83691	150508_NMooney_Jackson_RRV9_01.47564.47564.3	controllerType=0 controllerNumber=1 scan=47564	86.9561
39666:2	15	K.DVAIKEPLVDVVDPK.Q			818.965	2	1636.92	1636.92	0	4.3	229	Specific	85.64	5.24	5.24	0.41	17	>gi|154759421|ref|NP_001527.3| protein arginine N-methyltransferase 1 isoform 1 [Homo sapiens]	83691	150508_NMooney_Jackson_RRV9_01.50051.50051.2	controllerType=0 controllerNumber=1 scan=50051	89.873
38198:2	15	K.DVAIKEPLVDVVDPK.Q			818.963	2	1636.92	1636.92	0	2.2	229	Specific	205	42.02	42.02	2.63	17	>gi|154759421|ref|NP_001527.3| protein arginine N-methyltransferase 1 isoform 1 [Homo sapiens]	83691	150508_NMooney_Jackson_RRV9_01.48455.48455.2	controllerType=0 controllerNumber=1 scan=48455	88.0598
37624:2	15	K.DVAIKEPLVDVVDPK.Q			818.963	2	1636.92	1636.92	0	2.1	229	Specific	244.31	210.06	210.06	5.45	17	>gi|154759421|ref|NP_001527.3| protein arginine N-methyltransferase 1 isoform 1 [Homo sapiens]	83691	150508_NMooney_Jackson_RRV9_01.47806.47806.2	controllerType=0 controllerNumber=1 scan=47806	87.2296
34404:2	15	K.EPLVDVVDPK.Q			555.806	2	1110.61	1110.6	0	0.9	234	Specific	189.28	39.54	39.54	4	17	>gi|154759421|ref|NP_001527.3| protein arginine N-methyltransferase 1 isoform 1 [Homo sapiens]	83691	150508_NMooney_Jackson_RRV9_01.44004.44004.2	controllerType=0 controllerNumber=1 scan=44004	81.115
32180:2	15	K.QLVTNAC[+71.037]LIK.E		C[+71]	587.337	2	1173.67	1173.67	0	0.6	244	Specific	273.51	107.3	107.3	6.45	17	>gi|154759421|ref|NP_001527.3| protein arginine N-methyltransferase 1 isoform 1 [Homo sapiens]	83691	150508_NMooney_Jackson_RRV9_01.41310.41310.2	controllerType=0 controllerNumber=1 scan=41310	76.7195
32210:2	15	K.QLVTNAC[+71.037]LIK.E		C[+71]	587.338	2	1173.67	1173.67	0	1.6	244	Specific	468.75	271.61	271.61	7.11	17	>gi|154759421|ref|NP_001527.3| protein arginine N-methyltransferase 1 isoform 1 [Homo sapiens]	83691	150508_NMooney_Jackson_RRV9_01.41348.41348.2	controllerType=0 controllerNumber=1 scan=41348	76.7824
28966:2	15	K.EVDIYTVK.V			483.761	2	966.515	966.514	0	0.9	254	Specific	320.09	175.98	175.98	7.14	17	>gi|154759421|ref|NP_001527.3| protein arginine N-methyltransferase 1 isoform 1 [Homo sapiens]	83691	150508_NMooney_Jackson_RRV9_01.37448.37448.2	controllerType=0 controllerNumber=1 scan=37448	70.6461
30075:3	15	R.TGFSTSPESPYTHWK.Q			575.603	3	1724.79	1724.79	0	1.7	299	Specific	466.59	387.79	387.79	8.59	17	>gi|154759421|ref|NP_001527.3| protein arginine N-methyltransferase 1 isoform 1 [Homo sapiens]	83691	150508_NMooney_Jackson_RRV9_01.38794.38794.3	controllerType=0 controllerNumber=1 scan=38794	72.7823
39677:2	15	K.QTVFYMEDYLTVK.T			818.9	2	1636.79	1636.79	0	0.3	314	Specific	68.97	27.04	27.04	2.03	17	>gi|154759421|ref|NP_001527.3| protein arginine N-methyltransferase 1 isoform 1 [Homo sapiens]	83691	150508_NMooney_Jackson_RRV9_01.50063.50063.2	controllerType=0 controllerNumber=1 scan=50063	89.8909
36892:2	15	K.QTVFYM[+15.995]EDYLTVK.T		M[+16]	826.899	2	1652.79	1652.79	0	2.2	314	Specific	29.75	29.75	29.75	2.81	17	>gi|154759421|ref|NP_001527.3| protein arginine N-methyltransferase 1 isoform 1 [Homo sapiens]	83691	150508_NMooney_Jackson_RRV9_01.46989.46989.2	controllerType=0 controllerNumber=1 scan=46989	86.1037
38155:2	15	K.QTVFYM[+15.995]EDYLTVK.T		M[+16]	826.899	2	1652.79	1652.79	0	2.5	314	Specific	61.35	27.81	27.81	1.84	17	>gi|154759421|ref|NP_001527.3| protein arginine N-methyltransferase 1 isoform 1 [Homo sapiens]	83691	150508_NMooney_Jackson_RRV9_01.48405.48405.2	controllerType=0 controllerNumber=1 scan=48405	88.0026
37338:2	15	K.QTVFYM[+15.995]EDYLTVK.T		M[+16]	826.897	2	1652.79	1652.79	0	-0.8	314	Specific	87.07	63.04	63.04	2.52	17	>gi|154759421|ref|NP_001527.3| protein arginine N-methyltransferase 1 isoform 1 [Homo sapiens]	83691	150508_NMooney_Jackson_RRV9_01.47498.47498.2	controllerType=0 controllerNumber=1 scan=47498	86.8748
37509:2	15	K.QTVFYM[+15.995]EDYLTVK.T		M[+16]	826.9	2	1652.79	1652.79	0	2.8	314	Specific	98.39	53.78	53.78	2.53	17	>gi|154759421|ref|NP_001527.3| protein arginine N-methyltransferase 1 isoform 1 [Homo sapiens]	83691	150508_NMooney_Jackson_RRV9_01.47685.47685.2	controllerType=0 controllerNumber=1 scan=47685	87.0879
37397:2	15	K.QTVFYM[+15.995]EDYLTVK.T		M[+16]	826.898	2	1652.79	1652.79	0	1.1	314	Specific	143.88	132.01	132.01	5.19	17	>gi|154759421|ref|NP_001527.3| protein arginine N-methyltransferase 1 isoform 1 [Homo sapiens]	83691	150508_NMooney_Jackson_RRV9_01.47560.47560.4	controllerType=0 controllerNumber=1 scan=47560	86.9472
34807:2	15	K.TGEEIFGTIGM[+15.995]R.P		M[+16]	663.822	2	1326.64	1326.64	0	1.3	327	Specific	48.89	34.08	34.08	2.51	17	>gi|154759421|ref|NP_001527.3| protein arginine N-methyltransferase 1 isoform 1 [Homo sapiens]	83691	150508_NMooney_Jackson_RRV9_01.44505.44505.2	controllerType=0 controllerNumber=1 scan=44505	81.9941
34170:2	15	K.TGEEIFGTIGMRPNAK.N			860.939	2	1720.87	1720.87	0	1.3	327	Specific	24.25	12.97	12.97	1.14	17	>gi|154759421|ref|NP_001527.3| protein arginine N-methyltransferase 1 isoform 1 [Homo sapiens]	83691	150508_NMooney_Jackson_RRV9_01.43710.43710.2	controllerType=0 controllerNumber=1 scan=43710	80.5713
34799:3	15	K.TGEEIFGTIGMRPNAK.N			574.295	3	1720.87	1720.87	0	0.6	327	Specific	115.56	106.83	106.83	3.9	17	>gi|154759421|ref|NP_001527.3| protein arginine N-methyltransferase 1 isoform 1 [Homo sapiens]	83691	150508_NMooney_Jackson_RRV9_01.44498.44498.3	controllerType=0 controllerNumber=1 scan=44498	81.9748
35174:3	15	K.TGEEIFGTIGMRPNAK.N			574.295	3	1720.87	1720.87	0	0.5	327	Specific	126.28	122.32	122.32	4.16	17	>gi|154759421|ref|NP_001527.3| protein arginine N-methyltransferase 1 isoform 1 [Homo sapiens]	83691	150508_NMooney_Jackson_RRV9_01.44950.44950.3	controllerType=0 controllerNumber=1 scan=44950	82.7375
38103:4	16	R.IQVRLGEHNIDVLEGNEQFINAAK.I			677.61	4	2707.42	2707.42	0	1.1	54	Specific	119.07	119.07	119.07	4.33	13	>sp|TRYP_PIG|(Common contaminant protein)	99819	150508_NMooney_Jackson_RRV9_01.48344.48344.4	controllerType=0 controllerNumber=1 scan=48344	87.914
36518:3	16	R.LGEHNIDVLEGNEQFINAAK.I			737.708	3	2211.11	2211.1	0	2	58	Specific	192.01	192.01	192.01	5.98	13	>sp|TRYP_PIG|(Common contaminant protein)	99819	150508_NMooney_Jackson_RRV9_01.46555.46555.3	controllerType=0 controllerNumber=1 scan=46555	85.4547
37104:3	16	R.LGEHNIDVLEGNEQFINAAK[+14.016].I		K[+14]	742.384	3	2225.14	2225.12	0	7.6	58	Specific	116.47	116.47	116.47	2.82	13	>sp|TRYP_PIG|(Common contaminant protein)	99819	150508_NMooney_Jackson_RRV9_01.47221.47221.3	controllerType=0 controllerNumber=1 scan=47221	86.4316
36040:3	16	R.LGEHNIDVLEGNEQFIN[+0.984]AAK.I		N[+1]	738.035	3	2212.09	2212.09	0	1	58	Specific	142.18	142.18	102.18	5.05	13	>sp|TRYP_PIG|(Common contaminant protein)	99819	150508_NMooney_Jackson_RRV9_01.46001.46001.3	controllerType=0 controllerNumber=1 scan=46001	84.5891
35954:3	16	R.LGEHNIDVLEGNEQFIN[+0.984]AAK.I		N[+1]	738.036	3	2212.09	2212.09	0	1.9	58	Specific	183.91	176.09	93.58	5.98	13	>sp|TRYP_PIG|(Common contaminant protein)	99819	150508_NMooney_Jackson_RRV9_01.45903.45903.3	controllerType=0 controllerNumber=1 scan=45903	84.4472
36761:3	16	R.LGEHNIDVLEGNEQFINAAK[+14.016].I		K[+14]	742.38	3	2225.13	2225.12	0	2.8	58	Specific	291.42	261.75	261.75	7.61	13	>sp|TRYP_PIG|(Common contaminant protein)	99819	150508_NMooney_Jackson_RRV9_01.46832.46832.3	controllerType=0 controllerNumber=1 scan=46832	85.8633
36895:3	16	R.LGEHNIDVLEGNEQFINAAK[+14.016].I		K[+14]	742.378	3	2225.12	2225.12	0	-0.4	58	Specific	296.69	187.4	187.4	8.13	13	>sp|TRYP_PIG|(Common contaminant protein)	99819	150508_NMooney_Jackson_RRV9_01.46992.46992.3	controllerType=0 controllerNumber=1 scan=46992	86.1062
37700:3	16	R.LGEHN[+0.984]IDVLEGNEQFINAAK[+14.016].I		K[+14], N[+1]	742.707	3	2226.11	2226.1	0	1.5	58	Specific	204.56	121.85	121.85	5.96	13	>sp|TRYP_PIG|(Common contaminant protein)	99819	150508_NMooney_Jackson_RRV9_01.47897.47897.3	controllerType=0 controllerNumber=1 scan=47897	87.3619
37993:3	16	R.LGEHNIDVLEGN[+0.984]EQFINAAK[+14.016].I		K[+14], N[+1]	742.707	3	2226.11	2226.1	0	1.6	58	Specific	218.38	167.94	145.97	6.19	13	>sp|TRYP_PIG|(Common contaminant protein)	99819	150508_NMooney_Jackson_RRV9_01.48211.48211.3	controllerType=0 controllerNumber=1 scan=48211	87.7065
39314:3	16	K.IITHPNFNGNTLDN[+0.984]DIMLIK.L		N[+1]	762.059	3	2284.16	2284.16	0	-0.7	78	Specific	325.28	302.52	203.63	7.41	13	>sp|TRYP_PIG|(Common contaminant protein)	99819	150508_NMooney_Jackson_RRV9_01.49668.49668.3	controllerType=0 controllerNumber=1 scan=49668	89.4592
39167:3	16	K.IITHPNFNGN[+0.984]TLDNDIM[+15.995]LIK.L		M[+16], N[+1]	767.391	3	2300.16	2300.16	0	0.3	78	Specific	89.73	53.72	9.05	4.38	13	>sp|TRYP_PIG|(Common contaminant protein)	99819	150508_NMooney_Jackson_RRV9_01.49496.49496.3	controllerType=0 controllerNumber=1 scan=49496	89.2165
39098:3	16	K.IITHPNFNGNTLDNDIM[+15.995]LIK[+14.016].L		K[+14], M[+16]	771.736	3	2313.19	2313.19	0	1.7	78	Specific	104.22	104.22	104.22	5.28	13	>sp|TRYP_PIG|(Common contaminant protein)	99819	150508_NMooney_Jackson_RRV9_01.49426.49426.3	controllerType=0 controllerNumber=1 scan=49426	89.1496
37824:3	16	K.IITHPNFNGNTLDN[+0.984]DIM[+15.995]LIK.L		M[+16], N[+1]	767.393	3	2300.16	2300.16	0	1.9	78	Specific	366.95	344.47	100.76	8.42	13	>sp|TRYP_PIG|(Common contaminant protein)	99819	150508_NMooney_Jackson_RRV9_01.48030.48030.3	controllerType=0 controllerNumber=1 scan=48030	87.5084
24711:2	16	K.LSSPATLNSR.V			523.286	2	1045.56	1045.56	0	0.3	98	Specific	407.64	168.02	168.02	6.86	13	>sp|TRYP_PIG|(Common contaminant protein)	99819	150508_NMooney_Jackson_RRV9_01.31764.31764.2	controllerType=0 controllerNumber=1 scan=31764	58.5087
24889:2	16	K.LSSPATLNSR.V			523.285	2	1045.56	1045.56	0	-0.2	98	Specific	535.82	240.78	240.78	7.37	13	>sp|TRYP_PIG|(Common contaminant protein)	99819	150508_NMooney_Jackson_RRV9_01.32040.32040.2	controllerType=0 controllerNumber=1 scan=32040	59.2646
25104:2	16	K.LSSPATLNSR.V			523.285	2	1045.56	1045.56	0	0.1	98	Specific	561.15	296.62	296.62	7.34	13	>sp|TRYP_PIG|(Common contaminant protein)	99819	150508_NMooney_Jackson_RRV9_01.32347.32347.2	controllerType=0 controllerNumber=1 scan=32347	60.0279
25698:2	16	K.LSSPATLN[+0.984]SR.V		N[+1]	523.778	2	1046.55	1046.55	0	1.8	98	Specific	282.75	99.73	99.73	6.31	13	>sp|TRYP_PIG|(Common contaminant protein)	99819	150508_NMooney_Jackson_RRV9_01.33232.33232.2	controllerType=0 controllerNumber=1 scan=33232	62.3882
25382:2	16	K.LSSPATLN[+0.984]SR.V		N[+1]	523.778	2	1046.55	1046.55	0	0.7	98	Specific	461.35	148.05	148.05	7.17	13	>sp|TRYP_PIG|(Common contaminant protein)	99819	150508_NMooney_Jackson_RRV9_01.32767.32767.2	controllerType=0 controllerNumber=1 scan=32767	61.1797
25570:2	16	K.LSSPATLN[+0.984]SR.V		N[+1]	523.777	2	1046.55	1046.55	0	-0.1	98	Specific	499.13	180.62	180.62	7.28	13	>sp|TRYP_PIG|(Common contaminant protein)	99819	150508_NMooney_Jackson_RRV9_01.33051.33051.2	controllerType=0 controllerNumber=1 scan=33051	61.94
25217:2	16	K.LSSPATLN[+0.984]SR.V		N[+1]	523.778	2	1046.55	1046.55	0	1.6	98	Specific	524.71	176.8	176.8	7.24	13	>sp|TRYP_PIG|(Common contaminant protein)	99819	150508_NMooney_Jackson_RRV9_01.32505.32505.2	controllerType=0 controllerNumber=1 scan=32505	60.4207
34633:2	16	R.VATVSLPR.S			421.759	2	842.51	842.509	0	0.7	108	Specific	270.21	10.54	10.54	4.24	13	>sp|TRYP_PIG|(Common contaminant protein)	99819	150508_NMooney_Jackson_RRV9_01.44287.44287.2	controllerType=0 controllerNumber=1 scan=44287	81.6012
31054:2	16	R.VATVSLPR.S			421.758	2	842.509	842.509	0	-0.3	108	Specific	296.21	8.55	8.55	4.93	13	>sp|TRYP_PIG|(Common contaminant protein)	99819	150508_NMooney_Jackson_RRV9_01.39961.39961.2	controllerType=0 controllerNumber=1 scan=39961	74.5714
30196:2	16	R.VATVSLPR.S			421.758	2	842.509	842.509	0	-0.1	108	Specific	299.31	7.17	7.17	4.28	13	>sp|TRYP_PIG|(Common contaminant protein)	99819	150508_NMooney_Jackson_RRV9_01.38942.38942.2	controllerType=0 controllerNumber=1 scan=38942	73.0232
29401:2	16	R.VATVSLPR.S			421.758	2	842.51	842.509	0	0.2	108	Specific	407.6	43.05	43.05	5.75	13	>sp|TRYP_PIG|(Common contaminant protein)	99819	150508_NMooney_Jackson_RRV9_01.37971.37971.2	controllerType=0 controllerNumber=1 scan=37971	71.4954
29809:2	16	R.VATVSLPR.S			421.758	2	842.509	842.509	0	0	108	Specific	428.22	34.81	34.81	5.83	13	>sp|TRYP_PIG|(Common contaminant protein)	99819	150508_NMooney_Jackson_RRV9_01.38462.38462.2	controllerType=0 controllerNumber=1 scan=38462	72.2595
25932:2	16	R.VATVSLPR.S			421.758	2	842.509	842.509	0	-0.1	108	Specific	437.63	45.93	45.93	5.7	13	>sp|TRYP_PIG|(Common contaminant protein)	99819	150508_NMooney_Jackson_RRV9_01.33557.33557.2	controllerType=0 controllerNumber=1 scan=33557	63.1616
28998:2	16	R.VATVSLPR.S			421.758	2	842.509	842.509	0	-0.2	108	Specific	460.31	39.37	39.37	5.89	13	>sp|TRYP_PIG|(Common contaminant protein)	99819	150508_NMooney_Jackson_RRV9_01.37489.37489.2	controllerType=0 controllerNumber=1 scan=37489	70.7282
28422:2	16	R.VATVSLPR.S			421.759	2	842.51	842.509	0	0.5	108	Specific	480.43	46.02	46.02	5.8	13	>sp|TRYP_PIG|(Common contaminant protein)	99819	150508_NMooney_Jackson_RRV9_01.36740.36740.2	controllerType=0 controllerNumber=1 scan=36740	69.2069
28661:2	16	R.VATVSLPR.S			421.758	2	842.51	842.509	0	0.2	108	Specific	515.43	57.25	57.25	6.47	13	>sp|TRYP_PIG|(Common contaminant protein)	99819	150508_NMooney_Jackson_RRV9_01.37072.37072.2	controllerType=0 controllerNumber=1 scan=37072	69.9696
32351:3	17	R.ALNSM[+15.995]GQDLERPLELR.V		M[+16]	619.989	3	1857.95	1857.95	0	2.1	129	Specific	120.51	120.51	120.51	4.5	15	>gi|119703744|ref|NP_001933.2| desmoglein-1 preproprotein [Homo sapiens]	78102	150508_NMooney_Jackson_RRV9_01.41522.41522.3	controllerType=0 controllerNumber=1 scan=41522	77.0831
31975:3	17	K.IIRQEPSDSPM[+15.995]FIINR.N		M[+16]	644.673	3	1932	1932	0	1.9	198	Specific	110.52	110.52	110.52	4.42	15	>gi|119703744|ref|NP_001933.2| desmoglein-1 preproprotein [Homo sapiens]	78102	150508_NMooney_Jackson_RRV9_01.41065.41065.3	controllerType=0 controllerNumber=1 scan=41065	76.3701
33128:2	17	R.QEPSDSPM[+15.995]FIINR.N		M[+16]	775.37	2	1549.73	1549.73	0	1.5	201	Specific	172.08	106.48	106.48	4.96	15	>gi|119703744|ref|NP_001933.2| desmoglein-1 preproprotein [Homo sapiens]	78102	150508_NMooney_Jackson_RRV9_01.42440.42440.2	controllerType=0 controllerNumber=1 scan=42440	78.4919
33096:2	17	R.QEPSDSPM[+15.995]FIINR.N		M[+16]	775.371	2	1549.73	1549.73	0	1.9	201	Specific	318.93	186.28	186.28	7.57	15	>gi|119703744|ref|NP_001933.2| desmoglein-1 preproprotein [Homo sapiens]	78102	150508_NMooney_Jackson_RRV9_01.42404.42404.3	controllerType=0 controllerNumber=1 scan=42404	78.441
35726:3	17	R.TM[+15.995]NNFLDREQYGQYALAVR.G		M[+16]	769.041	3	2305.11	2305.1	0	2.8	220	Specific	234.61	234.61	234.61	6.77	15	>gi|119703744|ref|NP_001933.2| desmoglein-1 preproprotein [Homo sapiens]	78102	150508_NMooney_Jackson_RRV9_01.45618.45618.3	controllerType=0 controllerNumber=1 scan=45618	83.8863
31032:2	17	R.EQYGQYALAVR.G			649.331	2	1297.66	1297.65	0	1.5	228	Specific	233.02	114.05	114.05	6.27	15	>gi|119703744|ref|NP_001933.2| desmoglein-1 preproprotein [Homo sapiens]	78102	150508_NMooney_Jackson_RRV9_01.39940.39940.2	controllerType=0 controllerNumber=1 scan=39940	74.5524
38700:3	17	K.VVKPLDYEAM[+15.995]QSLQLSIGVR.N		M[+16]	754.744	3	2262.22	2262.22	0	0	333	Specific	211.92	206.5	206.5	6.24	15	>gi|119703744|ref|NP_001933.2| desmoglein-1 preproprotein [Homo sapiens]	78102	150508_NMooney_Jackson_RRV9_01.48997.48997.3	controllerType=0 controllerNumber=1 scan=48997	88.6895
32350:3	17	K.VGDFVATDLDTGRPSTTVR.Y			669.677	3	2007.02	2007.01	0	1.4	404	Specific	114.84	114.84	114.84	5.28	15	>gi|119703744|ref|NP_001933.2| desmoglein-1 preproprotein [Homo sapiens]	78102	150508_NMooney_Jackson_RRV9_01.41521.41521.3	controllerType=0 controllerNumber=1 scan=41521	77.0818
39646:2	17	R.YVMGNNPADLLAVDSR.T			867.929	2	1734.85	1734.85	0	1.6	423	Specific	168.37	89.34	89.34	4.8	15	>gi|119703744|ref|NP_001933.2| desmoglein-1 preproprotein [Homo sapiens]	78102	150508_NMooney_Jackson_RRV9_01.50027.50027.2	controllerType=0 controllerNumber=1 scan=50027	89.8433
37076:2	17	R.YVM[+15.995]GNNPADLLAVDSR.T		M[+16]	875.925	2	1750.84	1750.84	0	0.1	423	Specific	283.16	226.2	226.2	7.49	15	>gi|119703744|ref|NP_001933.2| desmoglein-1 preproprotein [Homo sapiens]	78102	150508_NMooney_Jackson_RRV9_01.47194.47194.2	controllerType=0 controllerNumber=1 scan=47194	86.4047
37121:2	17	K.YQGTILSIDDNLQR.T			818.422	2	1635.84	1635.83	0	2.2	460	Specific	364.4	229.01	229.01	7.38	15	>gi|119703744|ref|NP_001933.2| desmoglein-1 preproprotein [Homo sapiens]	78102	150508_NMooney_Jackson_RRV9_01.47240.47240.2	controllerType=0 controllerNumber=1 scan=47240	86.4533
35197:2	17	R.MTGFELTEGVK.T			606.304	2	1211.6	1211.6	0	2.1	651	Specific	193.26	122.04	122.04	4.57	15	>gi|119703744|ref|NP_001933.2| desmoglein-1 preproprotein [Homo sapiens]	78102	150508_NMooney_Jackson_RRV9_01.44977.44977.2	controllerType=0 controllerNumber=1 scan=44977	82.778
32326:2	17	R.M[+15.995]TGFELTEGVK.T		M[+16]	614.301	2	1227.59	1227.59	0	1.6	651	Specific	317.28	173.54	173.54	6.9	15	>gi|119703744|ref|NP_001933.2| desmoglein-1 preproprotein [Homo sapiens]	78102	150508_NMooney_Jackson_RRV9_01.41492.41492.2	controllerType=0 controllerNumber=1 scan=41492	77.0369
34299:2	17	R.EGGLNM[+15.995]NFM[+15.995]ESYFC[+71.037]QK.A		C[+71], M[+16]*2	1000.91	2	2000.82	2000.82	0	0.8	686	Specific	8.85	8.85	8.85	1.85	15	>gi|119703744|ref|NP_001933.2| desmoglein-1 preproprotein [Homo sapiens]	78102	150508_NMooney_Jackson_RRV9_01.43874.43874.2	controllerType=0 controllerNumber=1 scan=43874	80.8862
35462:3	17	R.VVGPISGADLHGM[+15.995]LEM[+15.995]PDLR.D		M[+16]*2	713.691	3	2139.06	2139.06	0	1	868	Specific	191.77	191.77	191.77	6.52	15	>gi|119703744|ref|NP_001933.2| desmoglein-1 preproprotein [Homo sapiens]	78102	150508_NMooney_Jackson_RRV9_01.45300.45300.3	controllerType=0 controllerNumber=1 scan=45300	83.3329
23595:2	17	R.ESSNVVVTER.V			560.285	2	1119.56	1119.56	0	-0.2	916	Specific	195.05	34.73	34.73	2.05	15	>gi|119703744|ref|NP_001933.2| desmoglein-1 preproprotein [Homo sapiens]	78102	150508_NMooney_Jackson_RRV9_01.30106.30106.2	controllerType=0 controllerNumber=1 scan=30106	54.0601
32389:2	18	R.LAEPSQLLK.S			499.798	2	998.59	998.588	0	1.5	116	Specific	320.99	96.68	96.68	6.5	12	>gi|12056468|ref|NP_068831.1| junction plakoglobin [Homo sapiens]	74634	150508_NMooney_Jackson_RRV9_01.41572.41572.2	controllerType=0 controllerNumber=1 scan=41572	77.1835
36387:3	18	K.SAIVHLINYQDDAELATR.A			677.018	3	2029.04	2029.03	0	1.6	125	Specific	259.25	259.25	259.25	7.9	12	>gi|12056468|ref|NP_068831.1| junction plakoglobin [Homo sapiens]	74634	150508_NMooney_Jackson_RRV9_01.46403.46403.3	controllerType=0 controllerNumber=1 scan=46403	85.2292
31436:2	18	K.LLNDEDPVVVTK.A			671.367	2	1341.73	1341.73	0	0.9	150	Specific	139.14	70.47	70.47	5.02	12	>gi|12056468|ref|NP_068831.1| junction plakoglobin [Homo sapiens]	74634	150508_NMooney_Jackson_RRV9_01.40405.40405.2	controllerType=0 controllerNumber=1 scan=40405	75.2106
30112:2	18	K.AAMIVNQLSK.K			537.803	2	1074.6	1074.6	0	0.2	162	Specific	266.56	141.9	141.9	6.69	12	>gi|12056468|ref|NP_068831.1| junction plakoglobin [Homo sapiens]	74634	150508_NMooney_Jackson_RRV9_01.38833.38833.2	controllerType=0 controllerNumber=1 scan=38833	72.8229
26543:2	18	K.AAM[+15.995]IVNQLSK.K		M[+16]	545.801	2	1090.59	1090.59	0	1.4	162	Specific	288.53	79.52	79.52	6.36	12	>gi|12056468|ref|NP_068831.1| junction plakoglobin [Homo sapiens]	74634	150508_NMooney_Jackson_RRV9_01.34384.34384.2	controllerType=0 controllerNumber=1 scan=34384	64.8984
37949:2	18	R.ALM[+15.995]GSPQLVAAVVR.T		M[+16]	714.406	2	1427.8	1427.8	0	0.2	178	Specific	338.13	273.72	273.72	7.43	12	>gi|12056468|ref|NP_068831.1| junction plakoglobin [Homo sapiens]	74634	150508_NMooney_Jackson_RRV9_01.48162.48162.2	controllerType=0 controllerNumber=1 scan=48162	87.646
31808:2	18	K.MVPLLNK.N			407.747	2	814.488	814.486	0	2.5	273	Specific	87.65	12.08	12.08	1.36	12	>gi|12056468|ref|NP_068831.1| junction plakoglobin [Homo sapiens]	74634	150508_NMooney_Jackson_RRV9_01.40861.40861.2	controllerType=0 controllerNumber=1 scan=40861	76.0198
31812:2	18	K.MVPLLNK.N			407.747	2	814.487	814.486	0	1.6	273	Specific	123.16	29.87	29.87	2.54	12	>gi|12056468|ref|NP_068831.1| junction plakoglobin [Homo sapiens]	74634	150508_NMooney_Jackson_RRV9_01.40866.40866.2	controllerType=0 controllerNumber=1 scan=40866	76.0273
30417:3	18	R.AGDKDDITEPAVC[+71.037]ALR.H		C[+71]	582.29	3	1744.85	1744.85	0	0.5	445	Specific	173.12	150.43	150.43	4.23	12	>gi|12056468|ref|NP_068831.1| junction plakoglobin [Homo sapiens]	74634	150508_NMooney_Jackson_RRV9_01.39206.39206.3	controllerType=0 controllerNumber=1 scan=39206	73.4194
38149:2	18	R.LNYGIPAIVK.L			544.329	2	1087.65	1087.65	0	0.1	478	Specific	414.37	198.56	198.56	7.06	12	>gi|12056468|ref|NP_068831.1| junction plakoglobin [Homo sapiens]	74634	150508_NMooney_Jackson_RRV9_01.48398.48398.2	controllerType=0 controllerNumber=1 scan=48398	87.9957
35192:2	18	R.LVQLLVK.A			406.783	2	812.559	812.56	0	-1.1	527	Specific	204.84	32.86	32.86	3.13	12	>gi|12056468|ref|NP_068831.1| junction plakoglobin [Homo sapiens]	74634	150508_NMooney_Jackson_RRV9_01.44972.44972.2	controllerType=0 controllerNumber=1 scan=44972	82.7736
36434:3	18	R.M[+15.995]EEIVEGC[+71.037]TGALHILAR.D		C[+71], M[+16]	643.657	3	1928.96	1928.96	0	-0.6	556	Specific	29.66	12.13	12.13	1.85	12	>gi|12056468|ref|NP_068831.1| junction plakoglobin [Homo sapiens]	74634	150508_NMooney_Jackson_RRV9_01.46458.46458.3	controllerType=0 controllerNumber=1 scan=46458	85.3112
39389:2	18	R.VSVELTNSLFK.H			618.846	2	1236.68	1236.68	0	1	664	Specific	618.34	371.98	371.98	10.12	12	>gi|12056468|ref|NP_068831.1| junction plakoglobin [Homo sapiens]	74634	150508_NMooney_Jackson_RRV9_01.49753.49753.2	controllerType=0 controllerNumber=1 scan=49753	89.5527
38029:2	19	K.IEIDPQFQVVR.T			672.37	2	1343.73	1343.73	0	0.7	98	Specific	240.84	101.26	101.26	6.45	12	>gi|89357932|ref|NP_775487.2| keratin, type II cytoskeletal 78 isoform 1 [Homo sapiens]	57903	150508_NMooney_Jackson_RRV9_01.48253.48253.4	controllerType=0 controllerNumber=1 scan=48253	87.7693
37936:2	19	K.IEIDPQFQVVR.T			672.371	2	1343.74	1343.73	0	2.5	98	Specific	380.52	113.61	113.61	6.45	12	>gi|89357932|ref|NP_775487.2| keratin, type II cytoskeletal 78 isoform 1 [Homo sapiens]	57903	150508_NMooney_Jackson_RRV9_01.48150.48150.2	controllerType=0 controllerNumber=1 scan=48150	87.6336
38648:2	19	R.TLNNQFASFIDK.V			699.357	2	1397.71	1397.71	0	1.2	117	Specific	229.55	179.48	179.48	7.17	12	>gi|89357932|ref|NP_775487.2| keratin, type II cytoskeletal 78 isoform 1 [Homo sapiens]	57903	150508_NMooney_Jackson_RRV9_01.48943.48943.2	controllerType=0 controllerNumber=1 scan=48943	88.6345
39760:3	19	R.TLNNQFASFIDKVR.F			551.631	3	1652.88	1652.88	0	1.9	117	Specific	189.9	115.06	115.06	4.62	12	>gi|89357932|ref|NP_775487.2| keratin, type II cytoskeletal 78 isoform 1 [Homo sapiens]	57903	150508_NMooney_Jackson_RRV9_01.50150.50150.3	controllerType=0 controllerNumber=1 scan=50150	89.9791
26849:2	19	R.GALDAELK.A			408.727	2	816.447	816.446	0	0.5	181	Specific	301.07	20.18	20.18	4.09	12	>gi|89357932|ref|NP_775487.2| keratin, type II cytoskeletal 78 isoform 1 [Homo sapiens]	57903	150508_NMooney_Jackson_RRV9_01.34784.34784.2	controllerType=0 controllerNumber=1 scan=34784	65.6924
38622:2	19	R.ATLENDFVVLK.K			624.846	2	1248.69	1248.68	0	1.8	209	Specific	162.07	112.42	112.42	5.28	12	>gi|89357932|ref|NP_775487.2| keratin, type II cytoskeletal 78 isoform 1 [Homo sapiens]	57903	150508_NMooney_Jackson_RRV9_01.48915.48915.2	controllerType=0 controllerNumber=1 scan=48915	88.6074
33272:2	19	K.DVDGVFLSK.M			490.259	2	979.51	979.51	0	0.3	221	Specific	301.78	133.65	133.65	6.57	12	>gi|89357932|ref|NP_775487.2| keratin, type II cytoskeletal 78 isoform 1 [Homo sapiens]	57903	150508_NMooney_Jackson_RRV9_01.42616.42616.2	controllerType=0 controllerNumber=1 scan=42616	78.787
39304:2	19	R.EYLYFLK.H			488.262	2	975.517	975.519	0	-1.2	241	Specific	294.97	86.11	86.11	5.32	12	>gi|89357932|ref|NP_775487.2| keratin, type II cytoskeletal 78 isoform 1 [Homo sapiens]	57903	150508_NMooney_Jackson_RRV9_01.49655.49655.2	controllerType=0 controllerNumber=1 scan=49655	89.4413
28130:3	19	K.YQELQVSAQLHGDR.M			548.609	3	1643.81	1643.81	0	0.1	308	Specific	328.91	242.2	242.2	7.52	12	>gi|89357932|ref|NP_775487.2| keratin, type II cytoskeletal 78 isoform 1 [Homo sapiens]	57903	150508_NMooney_Jackson_RRV9_01.36380.36380.3	controllerType=0 controllerNumber=1 scan=36380	68.564
27579:3	19	K.VQISQLHQEIQR.L			493.608	3	1478.81	1478.81	0	0.8	327	Specific	154.43	69.46	69.46	4.52	12	>gi|89357932|ref|NP_775487.2| keratin, type II cytoskeletal 78 isoform 1 [Homo sapiens]	57903	150508_NMooney_Jackson_RRV9_01.35713.35713.3	controllerType=0 controllerNumber=1 scan=35713	67.4588
30519:3	19	K.KQNASLQAAITDAEQR.G			581.971	3	1743.9	1743.9	0	0.4	348	Specific	148.23	24.22	24.22	2.99	12	>gi|89357932|ref|NP_775487.2| keratin, type II cytoskeletal 78 isoform 1 [Homo sapiens]	57903	150508_NMooney_Jackson_RRV9_01.39326.39326.3	controllerType=0 controllerNumber=1 scan=39326	73.5889
34102:2	19	K.QNASLQAAITDAEQR.G			808.407	2	1615.81	1615.8	0	1.6	349	Specific	134.79	133.04	133.04	5.19	12	>gi|89357932|ref|NP_775487.2| keratin, type II cytoskeletal 78 isoform 1 [Homo sapiens]	57903	150508_NMooney_Jackson_RRV9_01.43629.43629.2	controllerType=0 controllerNumber=1 scan=43629	80.4455
32465:2	19	K.VDELEAALR.M			508.275	2	1015.54	1015.54	0	0.2	375	Specific	426.74	188.95	188.95	7.14	12	>gi|89357932|ref|NP_775487.2| keratin, type II cytoskeletal 78 isoform 1 [Homo sapiens]	57903	150508_NMooney_Jackson_RRV9_01.41663.41663.2	controllerType=0 controllerNumber=1 scan=41663	77.3346
36486:2	20	R.AIGNIELGIR.S			528.314	2	1055.62	1055.62	0	0.6	55	Specific	280.5	127.92	127.92	6.74	11	>gi|153945728|ref|NP_005900.2| microtubule-associated protein 1B [Homo sapiens]	26953	150508_NMooney_Jackson_RRV9_01.46516.46516.2	controllerType=0 controllerNumber=1 scan=46516	85.3951
26153:2	20	R.FSPEVPGQK.I			494.759	2	988.511	988.51	0	1.2	90	Specific	245.1	28.15	28.15	4.36	11	>gi|153945728|ref|NP_005900.2| microtubule-associated protein 1B [Homo sapiens]	26953	150508_NMooney_Jackson_RRV9_01.33861.33861.2	controllerType=0 controllerNumber=1 scan=33861	63.8237
32875:2	20	K.DLTGQVPTPVVK.Q			627.36	2	1253.71	1253.71	0	1.9	520	Specific	338.09	242.16	242.16	7.93	11	>gi|153945728|ref|NP_005900.2| microtubule-associated protein 1B [Homo sapiens]	26953	150508_NMooney_Jackson_RRV9_01.42147.42147.2	controllerType=0 controllerNumber=1 scan=42147	78.0819
34604:3	20	K.YESSLYSQEYSKPADVTPLN[+0.984]GFSEGSK.T		N[+1]	995.462	3	2984.37	2984.37	0	0.7	1165	Specific	96.29	96.29	96.29	4.67	11	>gi|153945728|ref|NP_005900.2| microtubule-associated protein 1B [Homo sapiens]	26953	150508_NMooney_Jackson_RRV9_01.44254.44254.3	controllerType=0 controllerNumber=1 scan=44254	81.5548
36631:2	20	R.SVNFSLTPNEIK.V			674.86	2	1348.71	1348.71	0	1.1	1276	Specific	353.47	235.92	235.92	7.63	11	>gi|153945728|ref|NP_005900.2| microtubule-associated protein 1B [Homo sapiens]	26953	150508_NMooney_Jackson_RRV9_01.46683.46683.2	controllerType=0 controllerNumber=1 scan=46683	85.6271
27531:3	20	K.TPGDFSYAYQKPEETTR.S			663.978	3	1989.92	1989.92	0	0	1864	Specific	113.36	113.36	113.36	4.52	11	>gi|153945728|ref|NP_005900.2| microtubule-associated protein 1B [Homo sapiens]	26953	150508_NMooney_Jackson_RRV9_01.35659.35659.3	controllerType=0 controllerNumber=1 scan=35659	67.3869
26963:2	20	R.SPDEEDYDYESYEK.T			884.841	2	1768.67	1768.67	0	1.9	1881	Specific	90.9	90.9	90.9	5.02	11	>gi|153945728|ref|NP_005900.2| microtubule-associated protein 1B [Homo sapiens]	26953	150508_NMooney_Jackson_RRV9_01.34924.34924.2	controllerType=0 controllerNumber=1 scan=34924	65.9413
25845:2	20	R.TSDVGGYYYEK.I			641.287	2	1281.57	1281.56	0	2.4	1898	Specific	309.7	122.35	122.35	5.86	11	>gi|153945728|ref|NP_005900.2| microtubule-associated protein 1B [Homo sapiens]	26953	150508_NMooney_Jackson_RRV9_01.33424.33424.2	controllerType=0 controllerNumber=1 scan=33424	62.8163
26986:2	20	K.SPSDSGYSYETIGK.T			745.837	2	1490.67	1490.66	0	0.7	1915	Specific	201.71	157.76	157.76	5.42	11	>gi|153945728|ref|NP_005900.2| microtubule-associated protein 1B [Homo sapiens]	26953	150508_NMooney_Jackson_RRV9_01.34954.34954.2	controllerType=0 controllerNumber=1 scan=34954	66.0052
26875:2	20	K.TTSPPEVSGYSYEK.T			772.861	2	1544.71	1544.71	0	1.9	1963	Specific	123.5	100.05	100.05	4.4	11	>gi|153945728|ref|NP_005900.2| microtubule-associated protein 1B [Homo sapiens]	26953	150508_NMooney_Jackson_RRV9_01.34817.34817.2	controllerType=0 controllerNumber=1 scan=34817	65.7507
30671:2	20	K.ITSFPESEGYSYETSTK.T			963.438	2	1925.87	1925.87	0	1.8	2014	Specific	0.65	0.65	0.65	1.85	11	>gi|153945728|ref|NP_005900.2| microtubule-associated protein 1B [Homo sapiens]	26953	150508_NMooney_Jackson_RRV9_01.39506.39506.2	controllerType=0 controllerNumber=1 scan=39506	73.886
30746:2	20	K.ITSFPESEGYSYETSTK.T			963.437	2	1925.87	1925.87	0	0.6	2014	Specific	98.69	98.69	98.69	4.99	11	>gi|153945728|ref|NP_005900.2| microtubule-associated protein 1B [Homo sapiens]	26953	150508_NMooney_Jackson_RRV9_01.39601.39601.2	controllerType=0 controllerNumber=1 scan=39601	74.0641
37850:2	21	K.TIGGGDDSFNTFFSETGAGK.H			1004.45	2	2007.89	2007.89	0	-3.7	41	Specific	65.67	58.82	58.82	2.53	9	>gi|156564363|ref|NP_525125.2| tubulin alpha-3C/D chain [Homo sapiens]	13276	150508_NMooney_Jackson_RRV9_01.48057.48057.2	controllerType=0 controllerNumber=1 scan=48057	87.5361
39707:2	21	K.TIGGGDDSFNTFFSETGAGK.H			1004.45	2	2007.9	2007.89	0	1.1	41	Specific	267.29	249.98	249.98	8.25	9	>gi|156564363|ref|NP_525125.2| tubulin alpha-3C/D chain [Homo sapiens]	13276	150508_NMooney_Jackson_RRV9_01.50098.50098.2	controllerType=0 controllerNumber=1 scan=50098	89.93
35454:3	21	R.QLFHPEQLITGK.E			470.93	3	1410.78	1410.77	0	1.2	85	Specific	64.04	42.27	42.27	2.51	9	>gi|156564363|ref|NP_525125.2| tubulin alpha-3C/D chain [Homo sapiens]	13276	150508_NMooney_Jackson_RRV9_01.45292.45292.3	controllerType=0 controllerNumber=1 scan=45292	83.3191
34039:4	21	R.QLFHPEQLITGKEDAANNYAR.G			604.559	4	2415.21	2415.21	0	4.1	85	Specific	110.71	105.52	105.52	3.1	9	>gi|156564363|ref|NP_525125.2| tubulin alpha-3C/D chain [Homo sapiens]	13276	150508_NMooney_Jackson_RRV9_01.43550.43550.2	controllerType=0 controllerNumber=1 scan=43550	80.3023
34044:4	21	R.QLFHPEQLITGKEDAANNYAR.G			604.558	4	2415.21	2415.21	0	1.6	85	Specific	141.68	119.89	119.89	5.13	9	>gi|156564363|ref|NP_525125.2| tubulin alpha-3C/D chain [Homo sapiens]	13276	150508_NMooney_Jackson_RRV9_01.43556.43556.4	controllerType=0 controllerNumber=1 scan=43556	80.3171
27365:3	21	R.RNLDIERPTYTNLNR.L			625.666	3	1874.98	1874.98	0	0.6	215	Specific	71.03	71.03	71.03	2.43	9	>gi|156564363|ref|NP_525125.2| tubulin alpha-3C/D chain [Homo sapiens]	13276	150508_NMooney_Jackson_RRV9_01.35449.35449.3	controllerType=0 controllerNumber=1 scan=35449	67.0111
31465:2	21	K.DVNAAIATIK.T			508.293	2	1015.58	1015.58	0	-0.2	327	Specific	411.21	229.76	229.76	7.19	9	>gi|156564363|ref|NP_525125.2| tubulin alpha-3C/D chain [Homo sapiens]	13276	150508_NMooney_Jackson_RRV9_01.40440.40440.2	controllerType=0 controllerNumber=1 scan=40440	75.2685
31481:2	21	K.DVNAAIATIK.T			508.293	2	1015.58	1015.58	0	0.4	327	Specific	438.25	227.8	227.8	7.11	9	>gi|156564363|ref|NP_525125.2| tubulin alpha-3C/D chain [Homo sapiens]	13276	150508_NMooney_Jackson_RRV9_01.40461.40461.3	controllerType=0 controllerNumber=1 scan=40461	75.3122
37092:2	21	K.VGINYQPPTVVPGGDLAK.V			912.996	2	1824.99	1824.99	0	0.2	353	Specific	272.79	237.29	237.29	8.15	9	>gi|156564363|ref|NP_525125.2| tubulin alpha-3C/D chain [Homo sapiens]	13276	150508_NMooney_Jackson_RRV9_01.47209.47209.2	controllerType=0 controllerNumber=1 scan=47209	86.4204
34268:2	21	K.FDLMYAK.R			444.22	2	887.433	887.433	0	-0.3	395	Specific	219.06	87.65	87.65	3.49	9	>gi|156564363|ref|NP_525125.2| tubulin alpha-3C/D chain [Homo sapiens]	13276	150508_NMooney_Jackson_RRV9_01.43839.43839.2	controllerType=0 controllerNumber=1 scan=43839	80.8374
38233:3	21	R.AFVHWYVGEGMEEGEFSEAR.E			777.346	3	2330.02	2330.02	0	1.8	403	Specific	238.35	238.35	238.35	7.57	9	>gi|156564363|ref|NP_525125.2| tubulin alpha-3C/D chain [Homo sapiens]	13276	150508_NMooney_Jackson_RRV9_01.48498.48498.3	controllerType=0 controllerNumber=1 scan=48498	88.1314
36080:3	21	R.AFVHWYVGEGM[+15.995]EEGEFSEAR.E		M[+16]	782.678	3	2346.02	2346.01	0	2.1	403	Specific	326.24	319.34	319.34	7.74	9	>gi|156564363|ref|NP_525125.2| tubulin alpha-3C/D chain [Homo sapiens]	13276	150508_NMooney_Jackson_RRV9_01.46049.46049.3	controllerType=0 controllerNumber=1 scan=46049	84.6661
34735:2	22	R.QVDLLSAEQMR.Q			645.33	2	1289.65	1289.65	0	0.9	225	Specific	142.01	104.27	104.27	4.57	9	>gi|194018511|ref|NP_778253.2| keratin, type II cytoskeletal 1b [Homo sapiens]	57894	150508_NMooney_Jackson_RRV9_01.44421.44421.2	controllerType=0 controllerNumber=1 scan=44421	81.8496
30731:2	22	R.QVDLLSAEQM[+15.995]R.Q		M[+16]	653.328	2	1305.65	1305.65	0	1.3	225	Specific	129.41	109.53	109.53	4.79	9	>gi|194018511|ref|NP_778253.2| keratin, type II cytoskeletal 1b [Homo sapiens]	57894	150508_NMooney_Jackson_RRV9_01.39585.39585.4	controllerType=0 controllerNumber=1 scan=39585	74.0408
30640:2	22	R.QVDLLSAEQM[+15.995]R.Q		M[+16]	653.327	2	1305.65	1305.65	0	0.7	225	Specific	214.19	111.32	111.32	5.05	9	>gi|194018511|ref|NP_778253.2| keratin, type II cytoskeletal 1b [Homo sapiens]	57894	150508_NMooney_Jackson_RRV9_01.39467.39467.2	controllerType=0 controllerNumber=1 scan=39467	73.8098
30658:2	22	R.QVDLLSAEQM[+15.995]R.Q		M[+16]	653.328	2	1305.65	1305.65	0	1.2	225	Specific	350.41	211.74	211.74	7.13	9	>gi|194018511|ref|NP_778253.2| keratin, type II cytoskeletal 1b [Homo sapiens]	57894	150508_NMooney_Jackson_RRV9_01.39490.39490.2	controllerType=0 controllerNumber=1 scan=39490	73.8613
29124:2	22	R.SMQDVVEDYK.S			607.275	2	1213.54	1213.54	0	2.5	242	Specific	327.47	160.74	160.74	6.59	9	>gi|194018511|ref|NP_778253.2| keratin, type II cytoskeletal 1b [Homo sapiens]	57894	150508_NMooney_Jackson_RRV9_01.37642.37642.2	controllerType=0 controllerNumber=1 scan=37642	70.9507
33571:2	22	R.TGSENDFVVLK.K			604.812	2	1208.62	1208.62	0	1.2	262	Specific	228.86	77.25	77.25	5.12	9	>gi|194018511|ref|NP_778253.2| keratin, type II cytoskeletal 1b [Homo sapiens]	57894	150508_NMooney_Jackson_RRV9_01.42990.42990.2	controllerType=0 controllerNumber=1 scan=42990	79.4383
39036:2	22	R.VDTLTGEVNFLK.Y			668.361	2	1335.71	1335.72	0	-0.5	289	Specific	400.91	254.1	254.1	7.65	9	>gi|194018511|ref|NP_778253.2| keratin, type II cytoskeletal 1b [Homo sapiens]	57894	150508_NMooney_Jackson_RRV9_01.49358.49358.2	controllerType=0 controllerNumber=1 scan=49358	89.0785
28729:2	22	R.TQYELIAQR.S			561.302	2	1121.6	1121.59	0	1.5	340	Specific	185.94	57.17	57.17	2.59	9	>gi|194018511|ref|NP_778253.2| keratin, type II cytoskeletal 1b [Homo sapiens]	57894	150508_NMooney_Jackson_RRV9_01.37152.37152.2	controllerType=0 controllerNumber=1 scan=37152	70.094
28680:2	22	R.TQYELIAQR.S			561.301	2	1121.59	1121.59	0	0	340	Specific	448.39	227.92	227.92	7.24	9	>gi|194018511|ref|NP_778253.2| keratin, type II cytoskeletal 1b [Homo sapiens]	57894	150508_NMooney_Jackson_RRV9_01.37093.37093.2	controllerType=0 controllerNumber=1 scan=37093	69.9972
24646:2	22	R.SKDEAEALYQTK.Y			691.844	2	1382.68	1382.68	0	1	349	Specific	382.68	265.32	265.32	6.28	9	>gi|194018511|ref|NP_778253.2| keratin, type II cytoskeletal 1b [Homo sapiens]	57894	150508_NMooney_Jackson_RRV9_01.31661.31661.2	controllerType=0 controllerNumber=1 scan=31661	58.2256
28764:2	22	K.YQELQITAGR.H			589.813	2	1178.62	1178.62	0	1.5	361	Specific	75.89	20.42	20.42	1.83	9	>gi|194018511|ref|NP_778253.2| keratin, type II cytoskeletal 1b [Homo sapiens]	57894	150508_NMooney_Jackson_RRV9_01.37192.37192.2	controllerType=0 controllerNumber=1 scan=37192	70.1626
33998:2	22	K.LQDLEEALQQSK.E			701.366	2	1401.72	1401.72	0	2.1	428	Specific	102.57	33.08	33.08	2.81	9	>gi|194018511|ref|NP_778253.2| keratin, type II cytoskeletal 1b [Homo sapiens]	57894	150508_NMooney_Jackson_RRV9_01.43497.43497.3	controllerType=0 controllerNumber=1 scan=43497	80.1927
34005:2	22	K.LQDLEEALQQSK.E			701.366	2	1401.72	1401.72	0	2	428	Specific	105.13	55.12	55.12	4.13	9	>gi|194018511|ref|NP_778253.2| keratin, type II cytoskeletal 1b [Homo sapiens]	57894	150508_NMooney_Jackson_RRV9_01.43506.43506.2	controllerType=0 controllerNumber=1 scan=43506	80.2085
38210:2	23	K.SISVSVAGGALLGR.A			643.876	2	1286.74	1286.74	0	1.3	70	Specific	389.01	251.37	251.37	8.46	8	>gi|32567786|ref|NP_787028.1| keratin, type II cytoskeletal 79 [Homo sapiens]	57901	150508_NMooney_Jackson_RRV9_01.48471.48471.2	controllerType=0 controllerNumber=1 scan=48471	88.0924
34433:2	23	R.ALGGFGFGSR.A			484.751	2	968.495	968.495	0	0.7	84	Specific	370.23	194.79	194.79	7.08	8	>gi|32567786|ref|NP_787028.1| keratin, type II cytoskeletal 79 [Homo sapiens]	57901	150508_NMooney_Jackson_RRV9_01.44039.44039.2	controllerType=0 controllerNumber=1 scan=44039	81.1694
38039:2	23	K.WALLQEQGQNLGVTR.N			856.958	2	1712.91	1712.91	0	0.9	174	Specific	420.17	264.69	264.69	8.3	8	>gi|32567786|ref|NP_787028.1| keratin, type II cytoskeletal 79 [Homo sapiens]	57901	150508_NMooney_Jackson_RRV9_01.48265.48265.2	controllerType=0 controllerNumber=1 scan=48265	87.784
38083:2	23	R.NVQDLVEDFK.N			603.805	2	1206.6	1206.6	0	1.7	222	Specific	171.12	93.34	93.34	4.91	8	>gi|32567786|ref|NP_787028.1| keratin, type II cytoskeletal 79 [Homo sapiens]	57901	150508_NMooney_Jackson_RRV9_01.48319.48319.2	controllerType=0 controllerNumber=1 scan=48319	87.8755
31588:2	23	K.HTAAENEFVVLK.K			679.361	2	1357.71	1357.71	0	2	241	Specific	83.13	51.05	51.05	3.31	8	>gi|32567786|ref|NP_787028.1| keratin, type II cytoskeletal 79 [Homo sapiens]	57901	150508_NMooney_Jackson_RRV9_01.40586.40586.2	controllerType=0 controllerNumber=1 scan=40586	75.5148
27425:3	23	K.HTAAENEFVVLKK.D			495.94	3	1485.81	1485.81	0	0.7	241	Specific	97.17	11.52	11.52	1.01	8	>gi|32567786|ref|NP_787028.1| keratin, type II cytoskeletal 79 [Homo sapiens]	57901	150508_NMooney_Jackson_RRV9_01.35529.35529.3	controllerType=0 controllerNumber=1 scan=35529	67.1894
28557:2	23	K.AQYELIAQR.S			546.297	2	1091.59	1091.58	0	1.6	320	Specific	404.54	186.67	186.67	6.92	8	>gi|32567786|ref|NP_787028.1| keratin, type II cytoskeletal 79 [Homo sapiens]	57901	150508_NMooney_Jackson_RRV9_01.36943.36943.2	controllerType=0 controllerNumber=1 scan=36943	69.7432
26829:2	23	R.AEAEAWYQTK.Y			598.783	2	1196.56	1196.56	0	0.5	331	Specific	91	91	91	4.4	8	>gi|32567786|ref|NP_787028.1| keratin, type II cytoskeletal 79 [Homo sapiens]	57901	150508_NMooney_Jackson_RRV9_01.34758.34758.2	controllerType=0 controllerNumber=1 scan=34758	65.6482
37725:4	24	K.FWEVISDEHGIDPTGTYHGDSDLQLDR.I			776.358	4	3102.41	3102.41	0	0.4	20	Specific	208.97	85.63	85.63	5.67	8	>gi|29788785|ref|NP_821133.1| tubulin beta chain isoform b [Homo sapiens]	30793	150508_NMooney_Jackson_RRV9_01.47923.47923.4	controllerType=0 controllerNumber=1 scan=47923	87.3874
27609:2	24	R.ISVYYNEATGGK.Y			651.322	2	1301.64	1301.64	0	-0.5	47	Specific	211.47	54.44	54.44	4.15	8	>gi|29788785|ref|NP_821133.1| tubulin beta chain isoform b [Homo sapiens]	30793	150508_NMooney_Jackson_RRV9_01.35751.35751.4	controllerType=0 controllerNumber=1 scan=35751	67.5246
37694:2	24	R.AILVDLEPGTM[+15.995]DSVR.S		M[+16]	816.42	2	1631.83	1631.83	0	1.8	63	Specific	496.72	314.22	314.22	8.63	8	>gi|29788785|ref|NP_821133.1| tubulin beta chain isoform b [Homo sapiens]	30793	150508_NMooney_Jackson_RRV9_01.47890.47890.2	controllerType=0 controllerNumber=1 scan=47890	87.3473
33257:2	24	R.FPGQLNADLR.K			565.801	2	1130.59	1130.6	0	-0.4	242	Specific	179.45	10.78	10.78	1.82	8	>gi|29788785|ref|NP_821133.1| tubulin beta chain isoform b [Homo sapiens]	30793	150508_NMooney_Jackson_RRV9_01.42595.42595.2	controllerType=0 controllerNumber=1 scan=42595	78.7371
36327:2	24	K.LAVNM[+15.995]VPFPR.L		M[+16]	580.319	2	1159.63	1159.63	0	1.4	253	Specific	235.63	74.34	74.34	5.84	8	>gi|29788785|ref|NP_821133.1| tubulin beta chain isoform b [Homo sapiens]	30793	150508_NMooney_Jackson_RRV9_01.46343.46343.3	controllerType=0 controllerNumber=1 scan=46343	85.1543
36160:2	24	K.LAVNM[+15.995]VPFPR.L		M[+16]	580.319	2	1159.63	1159.63	0	1.2	253	Specific	287.98	113.8	113.8	6.53	8	>gi|29788785|ref|NP_821133.1| tubulin beta chain isoform b [Homo sapiens]	30793	150508_NMooney_Jackson_RRV9_01.46142.46142.2	controllerType=0 controllerNumber=1 scan=46142	84.8133
36081:2	24	K.LAVNM[+15.995]VPFPR.L		M[+16]	580.319	2	1159.63	1159.63	0	0.8	253	Specific	335.12	152.16	152.16	6.96	8	>gi|29788785|ref|NP_821133.1| tubulin beta chain isoform b [Homo sapiens]	30793	150508_NMooney_Jackson_RRV9_01.46051.46051.2	controllerType=0 controllerNumber=1 scan=46051	84.6685
28273:2	24	K.EVDEQMLNVQNK.N			723.85	2	1446.69	1446.69	0	2.6	325	Specific	345.73	241.2	241.2	7.21	8	>gi|29788785|ref|NP_821133.1| tubulin beta chain isoform b [Homo sapiens]	30793	150508_NMooney_Jackson_RRV9_01.36557.36557.2	controllerType=0 controllerNumber=1 scan=36557	68.8759
38653:2	24	R.ISEQFTAMFR.R			615.303	2	1229.6	1229.6	0	0.2	381	Specific	309.15	90.34	90.34	6.52	8	>gi|29788785|ref|NP_821133.1| tubulin beta chain isoform b [Homo sapiens]	30793	150508_NMooney_Jackson_RRV9_01.48947.48947.2	controllerType=0 controllerNumber=1 scan=48947	88.6378
33133:2	24	R.ISEQFTAM[+15.995]FR.R		M[+16]	623.301	2	1245.59	1245.59	0	0.8	381	Specific	215.09	94.82	94.82	4.63	8	>gi|29788785|ref|NP_821133.1| tubulin beta chain isoform b [Homo sapiens]	30793	150508_NMooney_Jackson_RRV9_01.42446.42446.2	controllerType=0 controllerNumber=1 scan=42446	78.4986
30915:2	25	K.GELKELLEK.E			529.808	2	1058.61	1058.61	0	0.5	31	Specific	321.81	74.64	74.64	4.96	6	>gi|767909261|ref|XP_011507833.1| PREDICTED: filaggrin-2 isoform X1 [Homo sapiens]	5846	150508_NMooney_Jackson_RRV9_01.39799.39799.2	controllerType=0 controllerNumber=1 scan=39799	74.3329
25169:2	25	R.ESGEEYESGSGSNSWER.K			945.376	2	1889.75	1889.74	0	1.8	218	Specific	285.63	205.95	205.95	7.4	6	>gi|767909261|ref|XP_011507833.1| PREDICTED: filaggrin-2 isoform X1 [Homo sapiens]	5846	150508_NMooney_Jackson_RRV9_01.32442.32442.2	controllerType=0 controllerNumber=1 scan=32442	60.273
25228:2	25	R.ESGEEYESGSGSNSWER.K			945.375	2	1889.74	1889.74	0	0.6	218	Specific	384.22	351.34	351.34	8.69	6	>gi|767909261|ref|XP_011507833.1| PREDICTED: filaggrin-2 isoform X1 [Homo sapiens]	5846	150508_NMooney_Jackson_RRV9_01.32519.32519.2	controllerType=0 controllerNumber=1 scan=32519	60.4469
23518:2	25	R.FSNSSSSNEFSK.C			660.789	2	1320.57	1320.57	0	1.1	404	Specific	244.13	178.4	178.4	6.96	6	>gi|767909261|ref|XP_011507833.1| PREDICTED: filaggrin-2 isoform X1 [Homo sapiens]	5846	150508_NMooney_Jackson_RRV9_01.29991.29991.2	controllerType=0 controllerNumber=1 scan=29991	53.7454
23495:2	25	R.FSNSSSSNEFSK.C			660.79	2	1320.57	1320.57	0	2.6	404	Specific	272.71	166.93	166.93	6.28	6	>gi|767909261|ref|XP_011507833.1| PREDICTED: filaggrin-2 isoform X1 [Homo sapiens]	5846	150508_NMooney_Jackson_RRV9_01.29953.29953.3	controllerType=0 controllerNumber=1 scan=29953	53.635
23225:2	25	R.FSNSSSSNEFSK.C			660.789	2	1320.57	1320.57	0	0.9	404	Specific	326.78	181.11	181.11	7.57	6	>gi|767909261|ref|XP_011507833.1| PREDICTED: filaggrin-2 isoform X1 [Homo sapiens]	5846	150508_NMooney_Jackson_RRV9_01.29589.29589.2	controllerType=0 controllerNumber=1 scan=29589	52.8473
23623:2	25	R.FSNSSSSNEFSK.C			660.789	2	1320.57	1320.57	0	0.9	404	Specific	344.13	230.75	230.75	7.71	6	>gi|767909261|ref|XP_011507833.1| PREDICTED: filaggrin-2 isoform X1 [Homo sapiens]	5846	150508_NMooney_Jackson_RRV9_01.30146.30146.2	controllerType=0 controllerNumber=1 scan=30146	54.1604
23490:2	25	R.FSNSSSSNEFSK.C			660.789	2	1320.57	1320.57	0	0.6	404	Specific	347.03	221.66	221.66	7.57	6	>gi|767909261|ref|XP_011507833.1| PREDICTED: filaggrin-2 isoform X1 [Homo sapiens]	5846	150508_NMooney_Jackson_RRV9_01.29948.29948.2	controllerType=0 controllerNumber=1 scan=29948	53.6256
23963:2	25	R.FSN[+0.984]SSSSNEFSK.C		N[+1]	661.282	2	1321.56	1321.55	0	1.7	404	Specific	249.29	137.64	94.66	5.48	6	>gi|767909261|ref|XP_011507833.1| PREDICTED: filaggrin-2 isoform X1 [Homo sapiens]	5846	150508_NMooney_Jackson_RRV9_01.30648.30648.2	controllerType=0 controllerNumber=1 scan=30648	55.5477
24142:2	25	R.FSN[+0.984]SSSSNEFSK.C		N[+1]	661.281	2	1321.55	1321.55	0	0.5	404	Specific	388.77	267.02	185.51	7.43	6	>gi|767909261|ref|XP_011507833.1| PREDICTED: filaggrin-2 isoform X1 [Homo sapiens]	5846	150508_NMooney_Jackson_RRV9_01.30918.30918.2	controllerType=0 controllerNumber=1 scan=30918	56.3094
24154:2	25	R.Q[-17.027]SSYGQHGSGSSQSSGYGQYGSR.E		Q[-17]	1167.98	2	2334.96	2334.96	0	-0.6	540	Specific	222.15	222.15	222.15	4.98	6	>gi|767909261|ref|XP_011507833.1| PREDICTED: filaggrin-2 isoform X1 [Homo sapiens]	5846	150508_NMooney_Jackson_RRV9_01.30935.30935.3	controllerType=0 controllerNumber=1 scan=30935	56.3511
25584:3	25	K.HGSYGPAEYDYGHTGYGPSGGSR.K			791.337	3	2372	2372	0	0.6	2194	Specific	213.74	149.69	149.69	5.5	6	>gi|767909261|ref|XP_011507833.1| PREDICTED: filaggrin-2 isoform X1 [Homo sapiens]	5846	150508_NMooney_Jackson_RRV9_01.33068.33068.3	controllerType=0 controllerNumber=1 scan=33068	61.977
25454:2	26	K.YEHELALR.Q			515.77	2	1030.53	1030.53	0	0.4	206	Specific	454.23	193.2	193.2	6.43	9	>gi|24430192|ref|NP_005548.2| keratin, type I cytoskeletal 16 [Homo sapiens]	74627	150508_NMooney_Jackson_RRV9_01.32878.32878.2	controllerType=0 controllerNumber=1 scan=32878	61.4859
30481:2	26	R.Q[-17.027]TVEADVN[+0.984]GLRR.V		N[+1], Q[-17]	671.343	2	1341.68	1341.68	0	2	214	Specific	87.68	50.69	50.69	2.3	9	>gi|24430192|ref|NP_005548.2| keratin, type I cytoskeletal 16 [Homo sapiens]	74627	150508_NMooney_Jackson_RRV9_01.39284.39284.2	controllerType=0 controllerNumber=1 scan=39284	73.5276
34438:2	26	R.GQTGGDVNVEMDAAPGVDLSR.I			1044.49	2	2087.97	2087.97	0	3.7	264	Specific	145.28	145.28	145.28	5.13	9	>gi|24430192|ref|NP_005548.2| keratin, type I cytoskeletal 16 [Homo sapiens]	74627	150508_NMooney_Jackson_RRV9_01.44045.44045.2	controllerType=0 controllerNumber=1 scan=44045	81.1785
30590:2	26	R.GQTGGDVNVEM[+15.995]DAAPGVDLSR.I		M[+16]	1052.49	2	2103.96	2103.96	0	1.1	264	Specific	93.52	93.52	93.52	5.79	9	>gi|24430192|ref|NP_005548.2| keratin, type I cytoskeletal 16 [Homo sapiens]	74627	150508_NMooney_Jackson_RRV9_01.39404.39404.2	controllerType=0 controllerNumber=1 scan=39404	73.7045
26530:3	26	R.ILNEMRDQYEQM[+15.995]AEK.N		M[+16]	638.63	3	1913.87	1913.87	0	0.4	285	Specific	191.13	171.02	105.68	4.59	9	>gi|24430192|ref|NP_005548.2| keratin, type I cytoskeletal 16 [Homo sapiens]	74627	150508_NMooney_Jackson_RRV9_01.34366.34366.3	controllerType=0 controllerNumber=1 scan=34366	64.8611
24161:3	26	R.ILNEM[+15.995]RDQYEQM[+15.995]AEK.N		M[+16]*2	643.961	3	1929.87	1929.87	0	0	285	Specific	240.37	240.37	240.37	6.16	9	>gi|24430192|ref|NP_005548.2| keratin, type I cytoskeletal 16 [Homo sapiens]	74627	150508_NMooney_Jackson_RRV9_01.30945.30945.3	controllerType=0 controllerNumber=1 scan=30945	56.3669
27371:3	26	K.TEELNKEVASNSELVQSSR.S			707.355	3	2120.05	2120.05	0	1.4	312	Specific	64.39	64.39	64.39	3.99	9	>gi|24430192|ref|NP_005548.2| keratin, type I cytoskeletal 16 [Homo sapiens]	74627	150508_NMooney_Jackson_RRV9_01.35456.35456.3	controllerType=0 controllerNumber=1 scan=35456	67.024
26745:3	26	K.TEELNKEVASN[+0.984]SELVQSSR.S		N[+1]	707.683	3	2121.03	2121.03	0	1.1	312	Specific	346.14	253.4	207.41	7.7	9	>gi|24430192|ref|NP_005548.2| keratin, type I cytoskeletal 16 [Homo sapiens]	74627	150508_NMooney_Jackson_RRV9_01.34641.34641.3	controllerType=0 controllerNumber=1 scan=34641	65.3797
22818:2	26	R.SEVTELRR.V			495.273	2	989.539	989.537	0	1.3	331	Specific	263.3	17.47	17.47	2.45	9	>gi|24430192|ref|NP_005548.2| keratin, type I cytoskeletal 16 [Homo sapiens]	74627	150508_NMooney_Jackson_RRV9_01.28931.28931.2	controllerType=0 controllerNumber=1 scan=28931	50.9084
33442:2	27	R.LLSLVDSAGQR.D			579.829	2	1158.65	1158.65	0	3.2	930	Specific	205.98	70.04	70.04	3.9	11	>gi|578831186|ref|XP_005257602.2| PREDICTED: E3 ubiquitin-protein ligase RNF213 isoform X1 [Homo sapiens]	77158	150508_NMooney_Jackson_RRV9_01.42829.42829.2	controllerType=0 controllerNumber=1 scan=42829	79.1524
33907:2	27	R.SSLTLATAINQR.G			637.858	2	1274.71	1274.71	0	2.4	1581	Specific	258.45	151.94	151.94	6.59	11	>gi|578831186|ref|XP_005257602.2| PREDICTED: E3 ubiquitin-protein ligase RNF213 isoform X1 [Homo sapiens]	77158	150508_NMooney_Jackson_RRV9_01.43390.43390.2	controllerType=0 controllerNumber=1 scan=43390	80.0323
32324:2	27	R.GIYVIQAPK.G			494.796	2	988.585	988.583	0	2.4	1593	Specific	287.09	121.12	121.12	5.98	11	>gi|578831186|ref|XP_005257602.2| PREDICTED: E3 ubiquitin-protein ligase RNF213 isoform X1 [Homo sapiens]	77158	150508_NMooney_Jackson_RRV9_01.41490.41490.2	controllerType=0 controllerNumber=1 scan=41490	77.0323
26402:2	27	R.LIDPQVDESR.V			586.301	2	1171.6	1171.6	0	0.2	2074	Specific	288.88	108.58	108.58	6.5	11	>gi|578831186|ref|XP_005257602.2| PREDICTED: E3 ubiquitin-protein ligase RNF213 isoform X1 [Homo sapiens]	77158	150508_NMooney_Jackson_RRV9_01.34193.34193.2	controllerType=0 controllerNumber=1 scan=34193	64.5092
37636:2	27	R.EEDLAPFSLR.K			588.8	2	1176.59	1176.59	0	2.9	2335	Specific	106.35	44.83	44.83	2.52	11	>gi|578831186|ref|XP_005257602.2| PREDICTED: E3 ubiquitin-protein ligase RNF213 isoform X1 [Homo sapiens]	77158	150508_NMooney_Jackson_RRV9_01.47817.47817.2	controllerType=0 controllerNumber=1 scan=47817	87.2397
39726:2	27	R.DLYQGLLLQR.V			609.846	2	1218.69	1218.68	0	0.8	2398	Specific	264.84	125.76	125.76	6.67	11	>gi|578831186|ref|XP_005257602.2| PREDICTED: E3 ubiquitin-protein ligase RNF213 isoform X1 [Homo sapiens]	77158	150508_NMooney_Jackson_RRV9_01.50118.50118.2	controllerType=0 controllerNumber=1 scan=50118	89.949
33738:2	27	K.TYELTTDNMLK.I			664.825	2	1328.64	1328.64	0	1.5	2441	Specific	88.16	40.95	40.95	2.54	11	>gi|578831186|ref|XP_005257602.2| PREDICTED: E3 ubiquitin-protein ligase RNF213 isoform X1 [Homo sapiens]	77158	150508_NMooney_Jackson_RRV9_01.43185.43185.2	controllerType=0 controllerNumber=1 scan=43185	79.7276
36717:2	27	R.HAIFTEITTFSR.L			711.873	2	1422.74	1422.74	0	0.9	3361	Specific	31.92	31.92	31.92	2.67	11	>gi|578831186|ref|XP_005257602.2| PREDICTED: E3 ubiquitin-protein ligase RNF213 isoform X1 [Homo sapiens]	77158	150508_NMooney_Jackson_RRV9_01.46782.46782.2	controllerType=0 controllerNumber=1 scan=46782	85.7848
34134:3	27	R.GREPANEASVEYLQEVAR.I			673.337	3	2017.99	2017.99	0	0.6	4263	Specific	38.91	38.91	38.91	2.28	11	>gi|578831186|ref|XP_005257602.2| PREDICTED: E3 ubiquitin-protein ligase RNF213 isoform X1 [Homo sapiens]	77158	150508_NMooney_Jackson_RRV9_01.43666.43666.3	controllerType=0 controllerNumber=1 scan=43666	80.4977
31529:2	27	K.QFQNVQQVEYSSIR.G			863.432	2	1725.86	1725.86	0	1.2	4846	Specific	60.12	23.78	23.78	1.38	11	>gi|578831186|ref|XP_005257602.2| PREDICTED: E3 ubiquitin-protein ligase RNF213 isoform X1 [Homo sapiens]	77158	150508_NMooney_Jackson_RRV9_01.40516.40516.2	controllerType=0 controllerNumber=1 scan=40516	75.4038
25430:3	27	R.LHKEPFGEISSR.Y			467.25	3	1399.73	1399.73	0	1.2	5142	Specific	219.99	128.12	128.12	4.27	11	>gi|578831186|ref|XP_005257602.2| PREDICTED: E3 ubiquitin-protein ligase RNF213 isoform X1 [Homo sapiens]	77158	150508_NMooney_Jackson_RRV9_01.32842.32842.3	controllerType=0 controllerNumber=1 scan=32842	61.4029
25989:2	28	R.SGFSSVSVSR.S			506.757	2	1012.51	1012.51	0	0.4	31	Specific	345.64	141.26	141.26	6.89	5	>gi|5031839|ref|NP_005545.1| keratin, type II cytoskeletal 6A [Homo sapiens]	57876	150508_NMooney_Jackson_RRV9_01.33637.33637.2	controllerType=0 controllerNumber=1 scan=33637	63.3361
25988:2	28	R.SGFSSVSVSR.S			506.757	2	1012.51	1012.51	0	0.1	31	Specific	402.21	153.24	153.24	6.81	5	>gi|5031839|ref|NP_005545.1| keratin, type II cytoskeletal 6A [Homo sapiens]	57876	150508_NMooney_Jackson_RRV9_01.33635.33635.2	controllerType=0 controllerNumber=1 scan=33635	63.3279
38206:2	28	R.GMQDLVEDFK.N			591.28	2	1181.55	1181.55	0	1.5	241	Specific	453.21	224.22	224.22	7.24	5	>gi|5031839|ref|NP_005545.1| keratin, type II cytoskeletal 6A [Homo sapiens]	57876	150508_NMooney_Jackson_RRV9_01.48465.48465.2	controllerType=0 controllerNumber=1 scan=48465	88.0769
32039:2	28	R.GM[+15.995]QDLVEDFK.N		M[+16]	599.278	2	1197.55	1197.55	0	3.3	241	Specific	271.16	119.11	119.11	4.74	5	>gi|5031839|ref|NP_005545.1| keratin, type II cytoskeletal 6A [Homo sapiens]	57876	150508_NMooney_Jackson_RRV9_01.41138.41138.2	controllerType=0 controllerNumber=1 scan=41138	76.4682
26947:2	28	K.YEELQVTAGR.H			583.296	2	1165.58	1165.58	0	-0.1	360	Specific	247.56	129.05	129.05	5.94	5	>gi|5031839|ref|NP_005545.1| keratin, type II cytoskeletal 6A [Homo sapiens]	57876	150508_NMooney_Jackson_RRV9_01.34903.34903.2	controllerType=0 controllerNumber=1 scan=34903	65.8991
29056:2	28	R.AIGGGLSSVGGGSSTIK.Y			724.392	2	1447.78	1447.78	0	0.7	534	Specific	270.72	155.15	155.15	7.27	5	>gi|5031839|ref|NP_005545.1| keratin, type II cytoskeletal 6A [Homo sapiens]	57876	150508_NMooney_Jackson_RRV9_01.37557.37557.2	controllerType=0 controllerNumber=1 scan=37557	70.8167
33734:2	29	R.STGEAFVQFASK.E			636.318	2	1271.63	1271.63	0	2.2	56	Specific	226.02	156.74	156.74	6.64	5	>gi|14141157|ref|NP_036339.1| heterogeneous nuclear ribonucleoprotein H3 isoform a [Homo sapiens]	47839	150508_NMooney_Jackson_RRV9_01.43181.43181.2	controllerType=0 controllerNumber=1 scan=43181	79.7239
35650:2	29	R.YIEIFR.S			420.734	2	840.461	840.461	0	-0.1	85	Specific	199.24	24.42	24.42	2.32	5	>gi|14141157|ref|NP_036339.1| heterogeneous nuclear ribonucleoprotein H3 isoform a [Homo sapiens]	47839	150508_NMooney_Jackson_RRV9_01.45528.45528.2	controllerType=0 controllerNumber=1 scan=45528	83.7429
34580:3	29	R.RGGDGYDGGYGGFDDYGGYNNYGYGNDGFDDR.M			1145.78	3	3435.32	3435.31	0	1.2	138	Specific	233.94	212.53	212.53	6.46	5	>gi|14141157|ref|NP_036339.1| heterogeneous nuclear ribonucleoprotein H3 isoform a [Homo sapiens]	47839	150508_NMooney_Jackson_RRV9_01.44225.44225.3	controllerType=0 controllerNumber=1 scan=44225	81.5101
35151:3	29	R.ATGEADVEFVTHEDAVAAMSK.D			726.674	3	2178.01	2178	0	2.1	233	Specific	149.86	149.86	149.86	5.46	5	>gi|14141157|ref|NP_036339.1| heterogeneous nuclear ribonucleoprotein H3 isoform a [Homo sapiens]	47839	150508_NMooney_Jackson_RRV9_01.44920.44920.3	controllerType=0 controllerNumber=1 scan=44920	82.6845
35154:3	29	R.ATGEADVEFVTHEDAVAAMSK.D			726.673	3	2178	2178	0	0.7	233	Specific	261.26	261.26	261.26	8.03	5	>gi|14141157|ref|NP_036339.1| heterogeneous nuclear ribonucleoprotein H3 isoform a [Homo sapiens]	47839	150508_NMooney_Jackson_RRV9_01.44924.44924.3	controllerType=0 controllerNumber=1 scan=44924	82.6916
31708:3	29	R.ATGEADVEFVTHEDAVAAM[+15.995]SK.D		M[+16]	732.005	3	2194	2194	0	2	233	Specific	243.48	243.48	243.48	7.87	5	>gi|14141157|ref|NP_036339.1| heterogeneous nuclear ribonucleoprotein H3 isoform a [Homo sapiens]	47839	150508_NMooney_Jackson_RRV9_01.40722.40722.3	controllerType=0 controllerNumber=1 scan=40722	75.6889
26465:3	30	R.Q[-17.027]HM[+15.995]DSGGGGINYN[+0.984]GHQTSLYK.K		M[+16], N[+1], Q[-17]	755.328	3	2263.97	2263.97	0	0.9	41	Specific	546.36	546.36	138.87	9.63	4	>pG-LAP6/Puro-RRV9__LAP an expression clone created from pG-LAP6/Puro and pENTR221 RRV9	1	150508_NMooney_Jackson_RRV9_01.34283.34283.3	controllerType=0 controllerNumber=1 scan=34283	64.7086
22580:9	30	R.YDNTSELDASELADLILNEWLC[+71.037]NPM[+15.995]DISLYYYQQSSESNK.W		C[+71], M[+16]	529.91	9	4761.13	4762.13	-1	0.5	210	Specific	40.04	40.04	40.04	2.35	4	>pG-LAP6/Puro-RRV9__LAP an expression clone created from pG-LAP6/Puro and pENTR221 RRV9	1	150508_NMooney_Jackson_RRV9_01.28571.28571.3	controllerType=0 controllerNumber=1 scan=28571	49.9647
36060:2	30	K.TTDVNTFEIVASSEK.L			820.905	2	1640.8	1640.8	0	0.8	275	Specific	205.08	197.62	197.62	5.8	4	>pG-LAP6/Puro-RRV9__LAP an expression clone created from pG-LAP6/Puro and pENTR221 RRV9	1	150508_NMooney_Jackson_RRV9_01.46026.46026.2	controllerType=0 controllerNumber=1 scan=46026	84.6326
35434:2	30	R.SLDAAAFYYR.I			588.788	2	1176.57	1176.57	0	0.5	382	Specific	477.79	288.87	288.87	7.56	4	>pG-LAP6/Puro-RRV9__LAP an expression clone created from pG-LAP6/Puro and pENTR221 RRV9	1	150508_NMooney_Jackson_RRV9_01.45266.45266.2	controllerType=0 controllerNumber=1 scan=45266	83.2688
33585:2	31	R.LFLESSDANPVR.Y			674.35	2	1347.69	1347.69	0	1.1	126	Specific	265.78	158.84	158.84	7.14	6	>gi|767942368|ref|XP_011533938.1| PREDICTED: midasin isoform X2 [Homo sapiens]	32749	150508_NMooney_Jackson_RRV9_01.43007.43007.2	controllerType=0 controllerNumber=1 scan=43007	79.4584
27398:2	31	R.ELNEVLQSR.Y			544.29	2	1087.57	1087.57	0	-1.7	480	Specific	206.04	1.84	1.84	0.64	6	>gi|767942368|ref|XP_011533938.1| PREDICTED: midasin isoform X2 [Homo sapiens]	32749	150508_NMooney_Jackson_RRV9_01.35493.35493.2	controllerType=0 controllerNumber=1 scan=35493	67.1045
34329:2	31	K.GEPVLLVGETGTGK.T			678.872	2	1356.74	1356.74	0	0.5	670	Specific	258.29	186.97	186.97	7.27	6	>gi|767942368|ref|XP_011533938.1| PREDICTED: midasin isoform X2 [Homo sapiens]	32749	150508_NMooney_Jackson_RRV9_01.43914.43914.2	controllerType=0 controllerNumber=1 scan=43914	80.9676
28761:3	31	K.LKKPILLEGSPGVGK.T			512.656	3	1535.95	1535.95	0	1.4	1745	Specific	267.05	185.52	185.52	6.03	6	>gi|767942368|ref|XP_011533938.1| PREDICTED: midasin isoform X2 [Homo sapiens]	32749	150508_NMooney_Jackson_RRV9_01.37188.37188.3	controllerType=0 controllerNumber=1 scan=37188	70.1574
34613:2	31	R.SFPLSSPISK.F			531.796	2	1062.58	1062.58	0	0.9	3763	Specific	145.48	1.69	1.69	1.86	6	>gi|767942368|ref|XP_011533938.1| PREDICTED: midasin isoform X2 [Homo sapiens]	32749	150508_NMooney_Jackson_RRV9_01.44265.44265.2	controllerType=0 controllerNumber=1 scan=44265	81.5709
32707:2	31	K.DVSDQIGNEEQVEDTFQK.G			1040.97	2	2080.94	2080.93	0	2.3	4688	Specific	98.16	98.16	98.16	4.25	6	>gi|767942368|ref|XP_011533938.1| PREDICTED: midasin isoform X2 [Homo sapiens]	32749	150508_NMooney_Jackson_RRV9_01.41949.41949.2	controllerType=0 controllerNumber=1 scan=41949	77.7834
35981:2	32	K.LVNELTEFAK.T			582.319	2	1163.63	1163.63	0	0.3	66	Specific	212.75	93.45	93.45	4.61	7	>sp|ALBU_BOVIN|(Common contaminant protein)	99773	150508_NMooney_Jackson_RRV9_01.45935.45935.2	controllerType=0 controllerNumber=1 scan=45935	84.4999
35508:3	32	K.SLHTLFGDELC[+71.037]K.V		C[+71]	478.575	3	1433.71	1433.71	0	1	89	Specific	223.11	178.56	178.56	5.75	7	>sp|ALBU_BOVIN|(Common contaminant protein)	99773	150508_NMooney_Jackson_RRV9_01.45352.45352.3	controllerType=0 controllerNumber=1 scan=45352	83.42
30164:2	32	K.YLYEIAR.R			464.251	2	927.494	927.493	0	0.8	161	Specific	271.66	70.99	70.99	5.42	7	>sp|ALBU_BOVIN|(Common contaminant protein)	99773	150508_NMooney_Jackson_RRV9_01.38899.38899.2	controllerType=0 controllerNumber=1 scan=38899	72.9415
30056:2	32	K.HLVDEPQNLIK.Q			653.364	2	1305.72	1305.72	0	2.9	402	Specific	364.16	214.64	214.64	6.06	7	>sp|ALBU_BOVIN|(Common contaminant protein)	99773	150508_NMooney_Jackson_RRV9_01.38769.38769.2	controllerType=0 controllerNumber=1 scan=38769	72.7443
32828:2	32	R.KVPQVSTPTLVEVSR.S			820.473	2	1639.94	1639.94	0	1	437	Specific	57.1	10.77	10.77	1.14	7	>sp|ALBU_BOVIN|(Common contaminant protein)	99773	150508_NMooney_Jackson_RRV9_01.42093.42093.2	controllerType=0 controllerNumber=1 scan=42093	78.0089
38437:3	32	K.LFTFHADIC[+71.037]TLPDTEK.Q		C[+71]	641.319	3	1921.94	1921.94	0	2.5	529	Specific	84.08	84.08	84.08	2.72	7	>sp|ALBU_BOVIN|(Common contaminant protein)	99773	150508_NMooney_Jackson_RRV9_01.48728.48728.3	controllerType=0 controllerNumber=1 scan=48728	88.4157
35614:2	32	K.KQTALVELLK.H			571.861	2	1142.71	1142.71	0	0.1	548	Specific	103.34	8.09	8.09	1.84	7	>sp|ALBU_BOVIN|(Common contaminant protein)	99773	150508_NMooney_Jackson_RRV9_01.45480.45480.2	controllerType=0 controllerNumber=1 scan=45480	83.6374
[truncated: 282 more rows]

## Sheet: Proteins
Protein Rank	Description	|Log Prob|	Best |Log Prob|	Best score	Total Intensity	# of spectra	# of unique peptides	# of mod peptides	Coverage %	# AA's in protein	Protein DB number
[truncated: 636 more rows]
